# Supplementary material for: Autosomal Dominant Alzheimer’s Disease Mutations in Human Microglia Are Not Sufficient to Trigger Amyloid Pathology in WT Mice but Might Affect Pathology in 5XFAD Mice
Source: Int J Mol Sci. 2024 Feb 22;25(5):2565. doi: 10.3390/ijms25052565 (PMC10932392; doi:10.3390/ijms25052565)
Supplement: Supplementary file 1 [file ijms-25-02565-s001.zip]

Archive with 23 entries (22 files):
- Raw data and analysis/
- Raw data and analysis/.RData
- Raw data and analysis/.Rhistory
- Raw data and analysis/ab42 staining data.csv
- Raw data and analysis/ab42 staining_analysis.Rmd
- Raw data and analysis/ab42 volume sphericity data.xlsx
- Raw data and analysis/astrocytes analysis.Rmd
- Raw data and analysis/astrocytes data.csv
- Raw data and analysis/at8 data.xlsx
- Raw data and analysis/at8_analysis.Rmd
- Raw data and analysis/CFC_training.csv
- Raw data and analysis/engraftment data.csv
- Raw data and analysis/engraftment_analysis.Rmd
- Raw data and analysis/fadproject_engraftment_sum.xlsx
- Raw data and analysis/migration data.csv
- Raw data and analysis/migration_analysis.Rmd
- Raw data and analysis/number_microglia_plaque_data.xlsx
- Raw data and analysis/plaque associated microglia_analysis.Rmd
- Raw data and analysis/R code for submission.Rproj
- Raw data and analysis/thios data.csv
- Raw data and analysis/thios_analysis.Rmd
- Raw data and analysis/volume_covered_microg data.xlsx
- Supplementary figures.pdf
