# Supplementary material for: Autosomal Dominant Alzheimer’s Disease Mutations in Human Microglia Are Not Sufficient to Trigger Amyloid Pathology in WT Mice but Might Affect Pathology in 5XFAD Mice
Source: Int J Mol Sci. 2024 Feb 22;25(5):2565. doi: 10.3390/ijms25052565 (PMC10932392; doi:10.3390/ijms25052565)
Supplement: Supplementary file 1 [file ijms-25-02565-s001.zip › Raw data and analysis/ab42 staining data.csv]

SectionID	AnimalID	injdate	iba1_subsection	genotype_mouse	sex_mouse	Genotype.Cell1	cell_line_mutation	Cell.line	amyloid_area	amyloid_meanInt	amyloid_IntDen	plaque_count	plaque_avgSize	plaque_percentArea	plaque_count
303_slide1_bottomRow_XY01	303	9/13/2021	y	5XFAD	female	APP	APP V717L Positive	15553.3	255630	29.87938	7638065	1251	204.34053	2.19586	1251
303_slide1_bottomRow_XY02	303	9/13/2021	y	5XFAD	female	APP	APP V717L Positive	15553.3	75228	24.72878	1860297	956	78.69038	0.68723	956
303_slide1_bottomRow_XY03	303	9/13/2021	n	5XFAD	female	APP	APP V717L Positive	15553.3	38787	17.22046	667930	100	387.87	1.33429	100
303_slide1_bottomRow_XY04	303	9/13/2021	y	5XFAD	female	APP	APP V717L Positive	15553.3	72948	24.43779	1782688	785	92.92739	0.73338	785
303_slide1_topRow_XY01	303	9/13/2021	n	5XFAD	female	APP	APP V717L Positive	15553.3	177452	28.3735	5034935	1009	175.86918	1.84974	1009
303_slide1_topRow_XY02	303	9/13/2021	n	5XFAD	female	APP	APP V717L Positive	15553.3	130739	27.18638	3554320	918	142.41721	2.02223	918
303_slide1_topRow_XY03	303	9/13/2021	n	5XFAD	female	APP	APP V717L Positive	15553.3	129194	31.67656	4092422	624	207.04167	3.22809	624
303_slide1_topRow_XY04	303	9/13/2021	n	5XFAD	female	APP	APP V717L Positive	15553.3	18815	30.25777	569300	126	149.3254	0.96945	126
303_slide2_topRow_XY01	303	9/13/2021	n	5XFAD	female	APP	APP V717L Positive	15553.3	22923	26.77839	613841	321	71.41121	0.64115	321
303_slide2_topRow_XY02	303	9/13/2021	y	5XFAD	female	APP	APP V717L Positive	15553.3	323494	31.55777	10208750	1956	165.38548	3.1937	1956
303_slide2_topRow_XY03	303	9/13/2021	y	5XFAD	female	APP	APP V717L Positive	15553.3	257118	31.90808	8204141	1919	133.98541	2.31013	1919
303_slide2_topRow_XY04	303	9/13/2021	y	5XFAD	female	APP	APP V717L Positive	15553.3	183514	27.89462	5119053	1721	106.63219	1.60185	1721
305_slide1_bottomRow_XY01	305	9/13/2021	y	5XFAD	female	WT	control	12455	15592	18.31824	285618	272	57.32353	0.15152	272
305_slide1_bottomRow_XY02	305	9/13/2021	y	5XFAD	female	WT	control	12455	14829	19.50826	289288	264	56.17045	0.15808	264
305_slide1_bottomRow_XY03	305	9/13/2021	n	5XFAD	female	WT	control	12455	14954	19.68758	294408	333	44.90691	0.16833	333
305_slide1_topRow_XY01	305	9/13/2021	n	5XFAD	female	WT	control	12455	4390	23.03781	101136	19	231.05263	0.05296	19
305_slide1_topRow_XY02	305	9/13/2021	n	5XFAD	female	WT	control	12455	2304	24.69748	56903	27	85.33333	0.03698	27
305_slide1_topRow_XY03	305	9/13/2021	n	5XFAD	female	WT	control	12455	10831	17.65322	191202	177	61.19209	0.34727	177
305_slide1_topRow_XY04	305	9/13/2021	n	5XFAD	female	WT	control	12455	231	14.83117	3426	11	21	0.01362	11
305_slide2_bottomRow_XY01	305	9/13/2021	y	5XFAD	female	WT	control	12455	52214	16.05612	838354	711	73.43741	0.55395	711
305_slide2_bottomRow_XY02	305	9/13/2021	y	5XFAD	female	WT	control	12455	31694	17.48028	554020	112	282.98214	0.31668	112
305_slide2_bottomRow_XY03	305	9/13/2021	y	5XFAD	female	WT	control	12455	37369	18.75477	700847	584	63.98801	0.37015	584
305_slide2_bottomRow_XY04	305	9/13/2021	y	5XFAD	female	WT	control	12455	26749	18.84968	504210	404	66.2104	0.25794	404
305_slide2_topRow_XY01	305	9/13/2021	y	5XFAD	female	WT	control	12455	60386	19.57484	1182046	952	63.43067	0.56158	952
305_slide2_topRow_XY02	305	9/13/2021	y	5XFAD	female	WT	control	12455	67656	19.78807	1338782	939	72.05112	0.63208	939
305_slide2_topRow_XY03	305	9/13/2021	y	5XFAD	female	WT	control	12455	28034	18.58026	520879	558	50.24014	0.26728	558
306_slide1_bottomRow_XY01	306	9/13/2021	y	5XFAD	female	APP	APP V717I Positive	16574.1	127258	36.99313	4707672	1230	103.46179	1.13383	1230
306_slide1_bottomRow_XY02	306	9/13/2021	n	5XFAD	female	APP	APP V717I Positive	16574.1	97995	34.38186	3369250	1085	90.31797	0.93925	1085
306_slide1_bottomRow_XY03	306	9/13/2021	n	5XFAD	female	APP	APP V717I Positive	16574.1	152867	36.65124	5602765	1154	132.46707	1.56302	1154
306_slide1_bottomRow_XY04	306	9/13/2021	n	5XFAD	female	APP	APP V717I Positive	16574.1	120495	35.38938	4264243	1207	99.83016	1.34941	1207
306_slide1_topRow_XY01	306	9/13/2021	n	5XFAD	female	APP	APP V717I Positive	16574.1	108422	35.75713	3876860	1150	94.28	1.58919	1150
306_slide1_topRow_XY02	306	9/13/2021	n	5XFAD	female	APP	APP V717I Positive	16574.1	112272	39.43891	4427885	926	121.24406	1.96734	926
306_slide1_topRow_XY03	306	9/13/2021	n	5XFAD	female	APP	APP V717I Positive	16574.1	76284	39.60148	3020959	625	122.0544	1.72719	625
306_slide1_topRow_XY04	306	9/13/2021	n	5XFAD	female	APP	APP V717I Positive	16574.1	66688	38.66096	2578222	579	115.17789	1.50733	579
306_slide1_topRow_XY05	306	9/13/2021	n	5XFAD	female	APP	APP V717I Positive	16574.1	10550	38.58645	407087	99	106.56566	0.49461	99
306_slide2_bottomRow_XY01	306	9/13/2021	y	5XFAD	female	APP	APP V717I Positive	16574.1	304342	31.89905	9708221	2012	151.26342	2.34118	2012
306_slide2_bottomRow_XY02	306	9/13/2021	y	5XFAD	female	APP	APP V717I Positive	16574.1	258979	35.7692	9263472	1581	163.80708	2.43102	1581
306_slide2_bottomRow_XY03	306	9/13/2021	y	5XFAD	female	APP	APP V717I Positive	16574.1	236818	35.41036	8385811	1576	150.26523	2.32629	1576
306_slide2_bottomRow_XY04	306	9/13/2021	n	5XFAD	female	APP	APP V717I Positive	16574.1	16967	26.38027	447594	241	70.40249	0.46171	241
306_slide2_topRow_XY01	306	9/13/2021	y	5XFAD	female	APP	APP V717I Positive	16574.1	167340	33.93961	5679455	1324	126.38973	1.32709	1324
306_slide2_topRow_XY02	306	9/13/2021	y	5XFAD	female	APP	APP V717I Positive	16574.1	150797	35.08143	5290174	1394	108.17575	1.30362	1394
306_slide2_topRow_XY03	306	9/13/2021	y	5XFAD	female	APP	APP V717I Positive	16574.1	231416	35.28968	8166597	1706	135.6483	1.8386	1706
306_slide2_topRow_XY04	306	1/17/2022	y	5XFAD	female	APP	APP V717I Positive	16574.1	170585	38.96404	6646680	1590	107.28616	1.33691	1590
481_slide1_bottomRow_XY01	481	1/17/2022	y	5XFAD	female	PSEN1	G217R Positive	12343.1	772977	26.98191	20856394	3080	250.96656	8.45572	3080
481_slide1_bottomRow_XY02	481	1/17/2022	y	5XFAD	female	PSEN1	G217R Positive	12343.1	580755	25.67506	14910922	3085	188.25122	6.64505	3085
481_slide1_bottomRow_XY03	481	1/17/2022	n	5XFAD	female	PSEN1	G217R Positive	12343.1	657566	25.08027	16491930	3056	215.17212	8.38242	3056
481_slide1_bottomRow_XY04	481	1/17/2022	n	5XFAD	female	PSEN1	G217R Positive	12343.1	556361	23.99562	13350229	2534	219.55841	8.13623	2534
481_slide1_bottomRow_XY05	481	1/17/2022	n	5XFAD	female	PSEN1	G217R Positive	12343.1	446216	24.91077	11115586	2377	187.72234	7.38644	2377
481_slide1_topRow_XY01	481	1/17/2022	n	5XFAD	female	PSEN1	G217R Positive	12343.1	460228	26.93762	12397445	2387	192.80603	9.12269	2387
481_slide1_topRow_XY02	481	1/17/2022	n	5XFAD	female	PSEN1	G217R Positive	12343.1	540030	26.58823	14358443	2118	254.97167	12.40658	2118
481_slide1_topRow_XY03	481	1/17/2022	n	5XFAD	female	PSEN1	G217R Positive	12343.1	371249	26.47036	9827095	1349	275.20311	13.44626	1349
481_slide1_topRow_XY04	481	1/17/2022	n	5XFAD	female	PSEN1	G217R Positive	12343.1	171841	25.85935	4443696	831	206.78821	9.43255	831
481_slide1_topRow_XY05	481	1/17/2022	n	5XFAD	female	PSEN1	G217R Positive	12343.1	43112	28.66005	1235592	267	161.46816	4.47483	267
481_slide2_bottomRow_XY01	481	1/17/2022	y	5XFAD	female	PSEN1	G217R Positive	12343.1	1089052	28.08159	30582314	2706	402.45824	14.29205	2706
481_slide2_bottomRow_XY02	481	1/17/2022	y	5XFAD	female	PSEN1	G217R Positive	12343.1	1157332	27.74291	32107758	3159	366.36024	13.01421	3159
481_slide2_bottomRow_XY03	481	1/17/2022	y	5XFAD	female	PSEN1	G217R Positive	12343.1	1062147	26.9544	28629539	3793	280.02821	10.63432	3793
481_slide2_bottomRow_XY04	481	1/17/2022	y	5XFAD	female	PSEN1	G217R Positive	12343.1	1097928	26.49494	29089535	3727	294.5876	10.66708	3727
481_slide2_topRow_XY01	481	1/17/2022	y	5XFAD	female	PSEN1	G217R Positive	12343.1	729923	26.33972	19225971	3710	196.74474	7.61216	3710
481_slide2_topRow_XY02	481	1/17/2022	y	5XFAD	female	PSEN1	G217R Positive	12343.1	983729	25.1815	24771768	3037	323.91472	9.85314	3037
481_slide2_topRow_XY03	481	1/17/2022	y	5XFAD	female	PSEN1	G217R Positive	12343.1	663067	25.7816	17094929	3037	218.3296	6.84411	3037
529_slide1_bottomRow_XY01	529	2/11/2022	y	5XFAD	male	PSEN1	G217R Positive	12343.1	335428	27.64059	9271427	2229	150.48362	3.51911	2229
529_slide1_bottomRow_XY02	529	2/11/2022	y	5XFAD	male	PSEN1	G217R Positive	12343.1	396546	26.61559	10554307	2473	160.35018	3.84535	2473
529_slide1_bottomRow_XY03	529	2/11/2022	y	5XFAD	male	PSEN1	G217R Positive	12343.1	253210	27.38207	6933414	1572	161.07506	2.76378	1572
529_slide1_bottomRow_XY04	529	2/11/2022	n	5XFAD	male	PSEN1	G217R Positive	12343.1	321606	28.24547	9083912	1688	190.52488	3.83158	1688
529_slide1_topRow_XY01	529	2/11/2022	n	5XFAD	male	PSEN1	G217R Positive	12343.1	340745	28.76627	9801964	1471	231.64174	4.63242	1471
529_slide1_topRow_XY02	529	2/11/2022	n	5XFAD	male	PSEN1	G217R Positive	12343.1	346061	28.82913	9976636	1754	197.29818	5.08131	1754
529_slide1_topRow_XY03	529	2/11/2022	n	5XFAD	male	PSEN1	G217R Positive	12343.1	255219	26.9904	6888463	1448	176.25622	5.07247	1448
529_slide1_topRow_XY04	529	2/11/2022	n	5XFAD	male	PSEN1	G217R Positive	12343.1	195387	29.13783	5693154	1075	181.75535	5.53609	1075
529_slide1_topRow_XY05	529	2/11/2022	n	5XFAD	male	PSEN1	G217R Positive	12343.1	96041	28.09607	2698375	496	193.63105	3.54927	496
529_slide1_topRow_XY06	529	2/11/2022	n	5XFAD	male	PSEN1	G217R Positive	12343.1	29304	30.6481	898112	155	189.05806	2.17049	155
529_slide2_bottomRow_XY01	529	2/11/2022	n	5XFAD	male	PSEN1	G217R Positive	12343.1	348936	19.70453	6875621	1367	255.25677	7.48607	1367
529_slide2_bottomRow_XY02	529	2/11/2022	n	5XFAD	male	PSEN1	G217R Positive	12343.1	94166	20.42431	1923276	993	94.82981	2.08379	993
529_slide2_bottomRow_XY03	529	2/11/2022	y	5XFAD	male	PSEN1	G217R Positive	12343.1	352531	20.64079	7276519	1606	219.50872	5.92879	1606
529_slide2_bottomRow_XY04	529	2/11/2022	n	5XFAD	male	PSEN1	G217R Positive	12343.1	258166	24.0031	6196785	1255	205.70996	6.02333	1255
529_slide2_topRow_XY01	529	2/11/2022	y	5XFAD	male	PSEN1	G217R Positive	12343.1	606735	25.17168	15272542	2799	216.76849	5.86096	2799
529_slide2_topRow_XY02	529	2/11/2022	y	5XFAD	male	PSEN1	G217R Positive	12343.1	598598	26.56889	15904082	2916	205.28052	5.70031	2916
529_slide2_topRow_XY04	529	2/11/2022	y	5XFAD	male	PSEN1	G217R Positive	12343.1	698928	28.3806	19835995	3503	199.52269	6.4193	3503
529_slide2_topRow_XY04	529	2/11/2022	y	5XFAD	male	PSEN1	G217R Positive	12343.1	698928	28.3806	19835995	3503	199.52269	6.4193	3503
551_slide1_bottomRow_XY01	551	2/25/2022	y	5XFAD	female	APP	APP V717L Positive	15553.3	548801	24.45539	13421145	2639	207.95794	6.54639	2639
551_slide1_bottomRow_XY02	551	2/25/2022	y	5XFAD	female	APP	APP V717L Positive	15553.3	313473	23.07665	7233906	1829	171.39038	3.55392	1829
551_slide1_bottomRow_XY03	551	2/25/2022	n	5XFAD	female	APP	APP V717L Positive	15553.3	535359	24.17627	12942985	2967	180.43782	6.35356	2967
551_slide1_bottomRow_XY04	551	2/25/2022	n	5XFAD	female	APP	APP V717L Positive	15553.3	609126	25.99924	15836814	3294	184.91985	8.21894	3294
551_slide1_topRow_XY01	551	2/25/2022	n	5XFAD	female	APP	APP V717L Positive	15553.3	396987	24.16041	9591367	2389	166.17288	6.37923	2389
551_slide1_topRow_XY02	551	2/25/2022	n	5XFAD	female	APP	APP V717L Positive	15553.3	445706	24.96335	11126313	2549	174.85524	8.25125	2549
551_slide1_topRow_XY03	551	2/25/2022	n	5XFAD	female	APP	APP V717L Positive	15553.3	448381	25.96117	11640497	2149	208.64635	9.42026	2149
551_slide1_topRow_XY04	551	2/25/2022	n	5XFAD	female	APP	APP V717L Positive	15553.3	254433	26.30961	6694034	1222	208.21031	8.86607	1222
551_slide1_topRow_XY05	551	2/25/2022	n	5XFAD	female	APP	APP V717L Positive	15553.3	115323	25.90651	2987617	899	128.2792	6.39596	899
551_slide1_topRow_XY06	551	2/25/2022	n	5XFAD	female	APP	APP V717L Positive	15553.3	30868	27.5298	849790	188	164.19149	3.98376	188
551_slide1_topRow_XY07	551	2/25/2022	n	5XFAD	female	APP	APP V717L Positive	15553.3	3956	24.51668	96988	31	127.6129	0.69731	31
551_slide2_bottomRow_XY01	551	2/25/2022	n	5XFAD	female	APP	APP V717L Positive	15553.3	468276	22.78631	10670281	1955	239.52737	9.73535	1955
551_slide2_bottomRow_XY02	551	2/25/2022	y	5XFAD	female	APP	APP V717L Positive	15553.3	431663	22.38832	9664209	2562	168.48673	4.78036	2562
551_slide2_bottomRow_XY03	551	2/25/2022	y	5XFAD	female	APP	APP V717L Positive	15553.3	540197	23.38391	12631920	3301	163.64647	5.30007	3301
551_slide2_topRow_XY01	551	2/25/2022	y	5XFAD	female	APP	APP V717L Positive	15553.3	607910	24.04487	14617119	3356	181.14124	5.61988	3356
551_slide2_topRow_XY02	551	2/25/2022	y	5XFAD	female	APP	APP V717L Positive	15553.3	326786	24.14229	7889364	2473	132.14153	3.36752	2473
551_slide2_topRow_XY03	551	2/25/2022	y	5XFAD	female	APP	APP V717L Positive	15553.3	676244	26.11419	17659564	3172	213.19168	6.65134	3172
552_slide1_bottomRow_XY01	552	2/25/2022	y	5XFAD	female	WT	G217R Negative	12445.5	260017	19.03689	4949916	1999	130.07354	3.25497	1999
552_slide1_bottomRow_XY02	552	2/25/2022	y	5XFAD	female	WT	G217R Negative	12445.5	207596	18.76952	3896478	1738	119.44534	3.1863	1738
552_slide1_bottomRow_XY03	552	2/25/2022	n	5XFAD	female	WT	G217R Negative	12445.5	339623	21.61574	7341201	2114	160.65421	5.11864	2114
552_slide1_bottomRow_XY04	552	2/25/2022	n	5XFAD	female	WT	G217R Negative	12445.5	430080	23.63639	10165539	2023	212.59516	7.02603	2023
552_slide1_topRow_XY01	552	2/25/2022	n	5XFAD	female	WT	G217R Negative	12445.5	267821	19.21377	5145852	2034	131.67207	4.86407	2034
552_slide1_topRow_XY02	552	2/25/2022	n	5XFAD	female	WT	G217R Negative	12445.5	244090	19.24536	4697599	1836	132.94662	5.18355	1836
552_slide1_topRow_XY03	552	2/25/2022	n	5XFAD	female	WT	G217R Negative	12445.5	213199	19.14133	4080913	1422	149.92897	5.2588	1422
552_slide1_topRow_XY04	552	2/25/2022	n	5XFAD	female	WT	G217R Negative	12445.5	179699	20.32098	3651660	1088	165.16452	5.7744	1088
552_slide1_topRow_XY05	552	2/25/2022	n	5XFAD	female	WT	G217R Negative	12445.5	23474	19.00533	446131	265	88.58113	2.49751	265
552_slide1_topRow_XY06	552	2/25/2022	n	5XFAD	female	WT	G217R Negative	12445.5	9295	20.98375	195044	65	143	0.74084	65
552_slide2_bottomRow_XY01	552	2/25/2022	n	5XFAD	female	WT	G217R Negative	12445.5	257978	23.9564	6180223	1296	199.0571	7.39202	1296
552_slide2_bottomRow_XY02	552	2/25/2022	n	5XFAD	female	WT	G217R Negative	12445.5	116652	24.60641	2870387	700	166.64571	3.43201	700
552_slide2_bottomRow_XY03	552	2/25/2022	y	5XFAD	female	WT	G217R Negative	12445.5	690861	23.13802	15985155	2594	266.33038	8.62416	2594
552_slide2_bottomRow_XY04	552	2/25/2022	y	5XFAD	female	WT	G217R Negative	12445.5	636963	23.55757	15005301	2815	226.2746	7.46064	2815
552_slide2_bottomRow_XY05	552	2/25/2022	y	5XFAD	female	WT	G217R Negative	12445.5	828769	24.9078	20642811	3268	253.60129	9.40554	3268
552_slide2_topRow_XY01	552	2/25/2022	y	5XFAD	female	WT	G217R Negative	12445.5	441408	23.83737	10522008	2616	168.73394	5.16855	2616
552_slide2_topRow_XY02	552	2/25/2022	y	5XFAD	female	WT	G217R Negative	12445.5	409610	24.305	9955573	2984	137.26877	4.71425	2984
552_slide2_topRow_XY03	552	2/25/2022	y	5XFAD	female	WT	G217R Negative	12445.5	546589	26.33241	14393005	3231	169.17023	6.30782	3231
556_slide1_bottomRow_XY01	556	2/25/2022	y	5XFAD	female	WT	A79V Negative	12436.2	245536	20.34019	4994248	1921	127.81676	2.37216	1921
556_slide1_bottomRow_XY02	556	2/25/2022	y	5XFAD	female	WT	A79V Negative	12436.2	173315	18.99581	3292259	1549	111.88832	1.86108	1549
556_slide1_bottomRow_XY03	556	2/25/2022	n	5XFAD	female	WT	A79V Negative	12436.2	175394	19.63244	3443412	1453	120.71163	2.04116	1453
556_slide1_bottomRow_XY04	556	2/25/2022	n	5XFAD	female	WT	A79V Negative	12436.2	234090	21.78851	5100472	1715	136.49563	2.81349	1715
556_slide1_topRow_XY01	556	2/25/2022	n	5XFAD	female	WT	A79V Negative	12436.2	80377	15.94879	1281916	985	81.60102	1.07342	985
556_slide1_topRow_XY02	556	2/25/2022	n	5XFAD	female	WT	A79V Negative	12436.2	84006	15.38491	1292425	969	86.6935	1.68211	969
556_slide1_topRow_XY03	556	2/25/2022	n	5XFAD	female	WT	A79V Negative	12436.2	98124	16.56612	1625534	879	111.6314	2.36188	879
556_slide1_topRow_XY04	556	2/25/2022	n	5XFAD	female	WT	A79V Negative	12436.2	54299	17.87981	970856	456	119.07675	1.66829	456
556_slide1_topRow_XY05	556	2/25/2022	n	5XFAD	female	WT	A79V Negative	12436.2	7930	17.53972	139090	109	72.75229	0.34522	109
556_slide2_bottomRow_XY01	556	2/25/2022	n	5XFAD	female	WT	A79V Negative	12436.2	241377	23.18443	5596187	1125	214.55733	5.323	1125
556_slide2_bottomRow_XY02	556	2/25/2022	y	5XFAD	female	WT	A79V Negative	12436.2	485074	22.98996	11151834	2406	201.61014	4.97262	2406
556_slide2_bottomRow_XY03	556	2/25/2022	y	5XFAD	female	WT	A79V Negative	12436.2	324704	20.88101	6780148	2501	129.82967	3.1987	2501
556_slide2_bottomRow_XY04	556	2/25/2022	y	5XFAD	female	WT	A79V Negative	12436.2	527320	22.12828	11668684	2295	229.76906	5.68709	2295
556_slide2_topRow_XY01	556	2/25/2022	y	5XFAD	female	WT	A79V Negative	12436.2	450757	21.16258	9539180	2760	163.31775	4.38579	2760
556_slide2_topRow_XY02	556	2/25/2022	y	5XFAD	female	WT	A79V Negative	12436.2	325843	19.35637	6307138	2586	126.00271	3.04191	2586
556_slide2_topRow_XY03	556	2/25/2022	n	5XFAD	female	WT	A79V Negative	12436.2	251335	19.96352	5017532	2330	107.8691	2.42634	2330
561_slide1_bottomRow_XY01	561	2/25/2022	y	5XFAD	female	APP	APP V717L Positive	15553.3	136171	20.22987	2754722	1545	88.13657	1.53395	1545
561_slide1_bottomRow_XY02	561	2/25/2022	y	5XFAD	female	APP	APP V717L Positive	15553.3	77263	18.95851	1464791	980	78.8398	0.95188	980
561_slide1_bottomRow_XY03	561	2/25/2022	y	5XFAD	female	APP	APP V717L Positive	15553.3	88123	19.47731	1716399	1220	72.23197	1.00611	1220
561_slide1_bottomRow_XY04	561	2/25/2022	y	5XFAD	female	APP	APP V717L Positive	15553.3	118839	22.32203	2652728	1436	82.75696	1.40817	1436
561_slide1_bottomRow_XY05	561	2/25/2022	y	5XFAD	female	APP	APP V717L Positive	15553.3	254743	23.38618	5957465	2194	116.10893	2.74285	2194
561_slide1_topRow_XY01	561	2/25/2022	y	5XFAD	female	APP	APP V717L Positive	15553.3	125968	17.53753	2209167	1650	76.34424	1.4338	1650
561_slide1_topRow_XY02	561	2/25/2022	y	5XFAD	female	APP	APP V717L Positive	15553.3	76817	16.2555	1248699	1125	68.28178	0.87199	1125
561_slide1_topRow_XY03	561	2/25/2022	n	5XFAD	female	APP	APP V717L Positive	15553.3	149293	18.04496	2693986	1538	97.06957	2.04697	1538
561_slide1_topRow_XY04	561	2/25/2022	y	5XFAD	female	APP	APP V717L Positive	15553.3	95960	19.13672	1836360	1327	72.31349	1.39867	1327
562_slide1_bottomRow_XY01	562	2/25/2022	y	5XFAD	female	APP	APP V717L Positive	15553.3	120947	20.17906	2440597	1483	81.55563	1.31199	1483
562_slide1_bottomRow_XY02	562	2/25/2022	y	5XFAD	female	APP	APP V717L Positive	15553.3	144445	19.8642	2869284	1382	104.51881	1.59185	1382
562_slide1_bottomRow_XY03	562	2/25/2022	y	5XFAD	female	APP	APP V717L Positive	15553.3	142361	22.82563	3249480	1413	100.75088	1.54661	1413
562_slide1_bottomRow_XY04	562	2/25/2022	y	5XFAD	female	APP	APP V717L Positive	15553.3	108908	22.38602	2438017	1320	82.50606	1.44995	1320
562_slide1_topRow_XY01	562	2/25/2022	y	5XFAD	female	APP	APP V717L Positive	15553.3	96694	19.89352	1923584	862	112.17401	1.16435	862
562_slide1_topRow_XY02	562	2/25/2022	y	5XFAD	female	APP	APP V717L Positive	15553.3	63946	22.63264	1447267	735	87.00136	0.75253	735
562_slide1_topRow_XY03	562	2/25/2022	n	5XFAD	female	APP	APP V717L Positive	15553.3	47038	21.55706	1014001	665	70.73383	0.57889	665
562_slide1_topRow_XY04	562	2/25/2022	y	5XFAD	female	APP	APP V717L Positive	15553.3	249539	20.8679	5207354	1671	149.33513	2.57592	1671
567_slide1_bottomRow_XY01	567	2/25/2022	y	5XFAD	male	WT	G217R Negative	12445.5	103894	20.6655	2147021	1025	101.36	1.1082	1025
567_slide1_bottomRow_XY02	567	2/25/2022	y	5XFAD	male	WT	G217R Negative	12445.5	34057	18.63831	634765	575	59.22957	0.34812	575
567_slide1_bottomRow_XY03	567	2/25/2022	n	5XFAD	male	WT	G217R Negative	12445.5	70459	19.85929	1399266	405	173.97284	0.99171	405
567_slide1_bottomRow_XY04	567	2/25/2022	y	5XFAD	male	WT	G217R Negative	12445.5	30070	18.86511	567274	492	61.11789	0.3224	492
567_slide1_topRow_XY01	567	2/25/2022	y	5XFAD	male	WT	G217R Negative	12445.5	28178	19.382	546146	437	64.48055	0.2995	437
567_slide1_topRow_XY02	567	2/25/2022	n	5XFAD	male	WT	G217R Negative	12445.5	32040	19.07022	611010	461	69.50108	0.41331	461
567_slide1_topRow_XY03	567	2/25/2022	n	5XFAD	male	WT	G217R Negative	12445.5	21894	18.15703	397530	370	59.17297	0.27403	370
567_slide1_topRow_XY04	567	2/25/2022	y	5XFAD	male	WT	G217R Negative	12445.5	56678	16.8305	953919	652	86.92945	0.68222	652
567_slide1_topRow_XY05	567	2/25/2022	n	5XFAD	male	WT	G217R Negative	12445.5	28789	19.16221	551661	435	66.18161	0.35531	435
728_slide1_bottomRow_XY01	728	5/18/2022	n	5XFAD	female	PSEN1	G217R Positive	12343.1	340760	23.47346	7998817	2855	119.35552	3.83989	2855
728_slide1_bottomRow_XY02	728	5/18/2022	n	5XFAD	female	PSEN1	G217R Positive	12343.1	135389	22.19504	3004964	1301	104.06533	2.14593	1301
728_slide1_bottomRow_XY03	728	5/18/2022	n	5XFAD	female	PSEN1	G217R Positive	12343.1	173416	22.46876	3896442	1607	107.91288	2.3107	1607
728_slide1_bottomRow_XY04	728	5/18/2022	n	5XFAD	female	PSEN1	G217R Positive	12343.1	231732	25.06747	5808936	2131	108.74331	3.95981	2131
728_slide1_topRow_XY01	728	5/18/2022	n	5XFAD	female	PSEN1	G217R Positive	12343.1	225346	23.04567	5193250	1936	116.39773	3.28343	1936
728_slide1_topRow_XY02	728	5/18/2022	n	5XFAD	female	PSEN1	G217R Positive	12343.1	170136	21.91663	3728807	1612	105.54342	3.41118	1612
728_slide1_topRow_XY03	728	5/18/2022	n	5XFAD	female	PSEN1	G217R Positive	12343.1	1437	20.36952	29271	15	95.8	0.10124	15
728_slide1_topRow_XY04	728	5/18/2022	n	5XFAD	female	PSEN1	G217R Positive	12343.1	10801	24.8901	268838	121	89.26446	0.83545	121
728_slide1_topRow_XY05	728	5/18/2022	n	5XFAD	female	PSEN1	G217R Positive	12343.1	299	21.49164	6426	6	49.83333	0.02693	6
728_slide1_topRow_XY07	728	5/18/2022	n	5XFAD	female	PSEN1	G217R Positive	12343.1	44208	31.48335	1391816	301	146.87043	4.60953	301
728_slide2_bottomRow_XY01	728	5/18/2022	n	5XFAD	female	PSEN1	G217R Positive	12343.1	68640	26.23902	1801046	357	192.26891	4.56411	357
728_slide2_bottomRow_XY02	728	5/18/2022	n	5XFAD	female	PSEN1	G217R Positive	12343.1	196393	25.67073	5041551	1085	181.00737	6.3884	1085
728_slide2_bottomRow_XY03	728	5/18/2022	n	5XFAD	female	PSEN1	G217R Positive	12343.1	147239	24.85546	3659693	1282	114.85101	4.13802	1282
728_slide2_bottomRow_XY04	728	5/18/2022	y	5XFAD	female	PSEN1	G217R Positive	12343.1	665106	27.91485	18566335	2599	255.90843	8.12792	2599
728_slide2_bottomRow_XY05	728	5/18/2022	y	5XFAD	female	PSEN1	G217R Positive	12343.1	369399	28.30057	10454203	2459	150.22326	4.22205	2459
728_slide2_topRow_XY01	728	5/18/2022	y	5XFAD	female	PSEN1	G217R Positive	12343.1	435950	25.3342	11044445	2547	171.16215	5.39003	2547
728_slide2_topRow_XY02	728	5/18/2022	y	5XFAD	female	PSEN1	G217R Positive	12343.1	417929	28.5134	11916575	3150	132.67587	4.35088	3150
728_slide2_topRow_XY03	728	5/18/2022	y	5XFAD	female	PSEN1	G217R Positive	12343.1	475019	28.68237	13624671	3144	151.08747	5.19232	3144
776_slide1_bottomRow_XY01	776	6/1/2022	y	5XFAD	male	APP	APP V717I Positive	16574.1	33920	16.88912	572879	445	76.22472	0.77525	445
776_slide1_bottomRow_XY02	776	6/1/2022	y	5XFAD	male	APP	APP V717I Positive	16574.1	67408	20.06256	1352377	1007	66.93942	0.81172	1007
776_slide1_bottomRow_XY03	776	6/1/2022	y	5XFAD	male	APP	APP V717I Positive	16574.1	91302	21.0577	1922610	1057	86.37843	1.06637	1057
776_slide1_bottomRow_XY04	776	6/1/2022	y	5XFAD	male	APP	APP V717I Positive	16574.1	212771	25.41875	5408372	1959	108.61205	2.72305	1959
776_slide1_topRow_XY01	776	6/1/2022	y	5XFAD	male	APP	APP V717I Positive	16574.1	82468	16.59148	1368266	1194	69.06868	0.96619	1194
776_slide1_topRow_XY02	776	6/1/2022	n	5XFAD	male	APP	APP V717I Positive	16574.1	39706	18.42905	731744	589	67.41256	0.53916	589
776_slide1_topRow_XY03	776	6/1/2022	n	5XFAD	male	APP	APP V717I Positive	16574.1	46408	20.46979	949962	639	72.62598	0.6197	639
776_slide1_topRow_XY04	776	6/1/2022	n	5XFAD	male	APP	APP V717I Positive	16574.1	59594	23.19	1381985	728	81.85989	0.82559	728
782_slide1_bottomRow_XY01	782	6/1/2022	y	5XFAD	female	WT	APP V717I Negative	FA12462	269295	22.60888	6088459	1967	136.90646	3.50689	1967
782_slide1_bottomRow_XY02	782	6/1/2022	y	5XFAD	female	WT	APP V717I Negative	FA12462	341042	23.31831	7952524	2490	136.96466	4.2608	2490
782_slide1_bottomRow_XY03	782	6/1/2022	n	5XFAD	female	WT	APP V717I Negative	FA12462	118460	21.33267	2527068	1153	102.74068	1.65201	1153
782_slide1_topRow_XY01	782	6/1/2022	y	5XFAD	female	WT	APP V717I Negative	FA12462	225075	22.31105	5021660	2305	97.64642	2.72229	2305
782_slide1_topRow_XY02	782	6/1/2022	n	5XFAD	female	WT	APP V717I Negative	FA12462	106567	21.66304	2308565	1141	93.3979	1.45198	1141
782_slide1_topRow_XY03	782	6/1/2022	y	5XFAD	female	WT	APP V717I Negative	FA12462	146528	21.14811	3098790	1808	81.04425	1.74851	1808
782_slide1_topRow_XY04	782	6/1/2022	n	5XFAD	female	WT	APP V717I Negative	FA12462	143116	22.34302	3197644	1240	115.41613	2.56453	1240
782_slide1_topRow_XY05	782	6/1/2022	n	5XFAD	female	WT	APP V717I Negative	FA12462	145545	25.30465	3682965	1532	95.00326	2.19645	1532
832_slide1_bottomRow_XY01	832	7/8/2022	y	5XFAD	female	PSEN1	G217R Positive	12434.1	797007	20.44189	16292331	2755	289.29474	10.54833	2755
832_slide1_bottomRow_XY02	832	7/8/2022	y	5XFAD	female	PSEN1	G217R Positive	12434.1	139526	19.69405	2747832	1631	85.54629	1.67726	1631
832_slide1_bottomRow_XY03	832	7/8/2022	y	5XFAD	female	PSEN1	G217R Positive	12434.1	105710	17.54259	1854427	1545	68.42071	1.23881	1545
832_slide1_bottomRow_XY04	832	7/8/2022	y	5XFAD	female	PSEN1	G217R Positive	12434.1	192998	21.64465	4177375	2023	95.40188	2.46866	2023
832_slide1_topRow_XY01	832	7/8/2022	y	5XFAD	female	PSEN1	G217R Positive	12434.1	58828	15.91009	935959	940	62.58298	0.7162	940
832_slide1_topRow_XY02	832	7/8/2022	n	5XFAD	female	PSEN1	G217R Positive	12434.1	39664	15.97786	633746	636	62.36478	0.52965	636
832_slide1_topRow_XY03	832	7/8/2022	n	5XFAD	female	PSEN1	G217R Positive	12434.1	38734	15.94656	617674	599	64.66444	0.51845	599
832_slide1_topRow_XY04	832	7/8/2022	n	5XFAD	female	PSEN1	G217R Positive	12434.1	56676	17.02077	964669	698	81.19771	0.78842	698
832_slide1_topRow_XY05	832	7/8/2022	n	5XFAD	female	PSEN1	G217R Positive	12434.1	121956	18.93547	2309294	1274	95.72684	1.66327	1274
832_slide1_topRow_XY06	832	7/8/2022	n	5XFAD	female	PSEN1	G217R Positive	12434.1	80104	20.71707	1659520	999	80.18418	1.27023	999
835_slide1_bottomRow_XY01	835	7/8/2022	y	5XFAD	male	WT	G217R Negative	12445.5	104664	22.10887	2314003	1249	83.79824	1.38469	1249
835_slide1_bottomRow_XY02	835	7/8/2022	y	5XFAD	male	WT	G217R Negative	12445.5	114789	22.46076	2578248	1079	106.38462	1.34094	1079
835_slide1_bottomRow_XY03	835	7/8/2022	y	5XFAD	male	WT	G217R Negative	12445.5	84010	22.74214	1910567	1068	78.66105	0.97974	1068
835_slide1_bottomRow_XY04	835	7/8/2022	y	5XFAD	male	WT	G217R Negative	12445.5	107627	20.8502	2244045	1175	91.59745	1.23373	1175
835_slide1_bottomRow_XY05	835	7/8/2022	y	5XFAD	male	WT	G217R Negative	12445.5	124192	21.29111	2644186	1408	88.20455	1.51458	1408
835_slide1_topRow_XY01	835	7/8/2022	y	5XFAD	male	WT	G217R Negative	12445.5	49584	19.93141	988279	673	73.67608	0.6256	673
835_slide1_topRow_XY02	835	7/8/2022	n	5XFAD	male	WT	G217R Negative	12445.5	40718	19.96569	812963	544	74.84926	0.60101	544
835_slide1_topRow_XY03	835	7/8/2022	y	5XFAD	male	WT	G217R Negative	12445.5	30688	19.60134	601526	431	71.20186	0.39702	431
835_slide1_topRow_XY04	835	7/8/2022	y	5XFAD	male	WT	G217R Negative	12445.5	63458	20.06064	1273008	865	73.36185	0.77111	865
836_slide1_bottomRow_XY01	836	7/8/2022	y	5XFAD	male	PSEN1	G217R Positive	12434.1	215635	25.0345	5398315	1904	113.25368	3.05582	1904
836_slide1_bottomRow_XY02	836	7/8/2022	y	5XFAD	male	PSEN1	G217R Positive	12434.1	190976	24.03523	4590152	1675	114.01552	2.58059	1675
836_slide1_bottomRow_XY03	836	7/8/2022	y	5XFAD	male	PSEN1	G217R Positive	12434.1	210258	21.71587	4565936	1547	135.91338	2.92112	1547
836_slide1_bottomRow_XY04	836	7/8/2022	y	5XFAD	male	PSEN1	G217R Positive	12434.1	55806	22.77354	1270900	592	94.26689	1.12118	592
836_slide1_bottomRow_XY05	836	7/8/2022	y	5XFAD	male	PSEN1	G217R Positive	12434.1	210386	19.18153	4035525	1218	172.73071	3.43551	1218
836_slide1_topRow_XY01	836	7/8/2022	n	5XFAD	male	PSEN1	G217R Positive	12434.1	103116	18.85519	1944272	553	186.46655	1.77339	553
836_slide1_topRow_XY02	836	7/8/2022	n	5XFAD	male	PSEN1	G217R Positive	12434.1	32316	21.0808	681247	459	70.40523	0.53375	459
836_slide1_topRow_XY03	836	7/8/2022	n	5XFAD	male	PSEN1	G217R Positive	12434.1	20459	21.76988	445390	307	66.64169	0.32308	307
836_slide1_topRow_XY04	836	7/8/2022	n	5XFAD	male	PSEN1	G217R Positive	12434.1	21166	22.32684	472570	266	79.57143	0.3916	266
849_slide1_bottomRow_XY01	849	7/14/2022	y	5XFAD	female	PSEN1	A79V Positive	12424.2	66534	21.93391	1459351	518	128.44402	1.32858	518
849_slide1_bottomRow_XY02	849	7/14/2022	y	5XFAD	female	PSEN1	A79V Positive	12424.2	38266	21.68311	829726	509	75.17878	0.50851	509
849_slide1_bottomRow_XY03	849	7/14/2022	y	5XFAD	female	PSEN1	A79V Positive	12424.2	44443	20.69804	919883	481	92.39709	0.60588	481
849_slide1_bottomRow_XY04	849	7/14/2022	y	5XFAD	female	PSEN1	A79V Positive	12424.2	43078	20.12563	866972	472	91.26695	0.53205	472
849_slide1_bottomRow_XY05	849	7/14/2022	n	5XFAD	female	PSEN1	A79V Positive	12424.2	5732	21.1537	121253	126	45.49206	0.07909	126
849_slide1_bottomRow_XY06	849	7/14/2022	n	5XFAD	female	PSEN1	A79V Positive	12424.2	11928	16.39336	195540	124	96.19355	0.17114	124
849_slide1_topRow_XY01	849	7/14/2022	y	5XFAD	female	PSEN1	A79V Positive	12424.2	23677	25.10479	594406	305	77.62951	0.26096	305
849_slide1_topRow_XY02	849	7/14/2022	y	5XFAD	female	PSEN1	A79V Positive	12424.2	24439	16.05495	392367	122	200.31967	0.32645	122
849_slide1_topRow_XY03	849	7/14/2022	y	5XFAD	female	PSEN1	A79V Positive	12424.2	53849	21.8958	1179067	416	129.44471	0.68693	416
849_slide1_topRow_XY04	849	7/14/2022	y	5XFAD	female	PSEN1	A79V Positive	12424.2	8692	23.7829	206721	154	56.44156	0.11278	154
854_slide1_bottomRow_XY01	854	7/14/2022	y	5XFAD	female	PSEN1	A79V Positive	12424.2	73162	22.55713	1650325	808	90.54703	0.95923	808
854_slide1_bottomRow_XY02	854	7/14/2022	y	5XFAD	female	PSEN1	A79V Positive	12424.2	35191	18.32182	644763	532	66.1485	0.41534	532
854_slide1_bottomRow_XY03	854	7/14/2022	y	5XFAD	female	PSEN1	A79V Positive	12424.2	19880	19.69225	391482	364	54.61538	0.24884	364
854_slide1_topRow_XY01	854	7/14/2022	y	5XFAD	female	PSEN1	A79V Positive	12424.2	59070	21.33941	1260519	587	100.63032	0.77503	587
854_slide1_topRow_XY02	854	7/14/2022	y	5XFAD	female	PSEN1	A79V Positive	12424.2	23363	20.29136	474067	327	71.44648	0.28713	327
854_slide1_topRow_XY03	854	7/14/2022	y	5XFAD	female	PSEN1	A79V Positive	12424.2	10574	18.27804	193272	172	61.47674	0.17882	172
854_slide1_topRow_XY04	854	7/14/2022	n	5XFAD	female	PSEN1	A79V Positive	12424.2	11866	19.07669	226364	224	52.97321	0.18313	224
854_slide1_topRow_XY05	854	7/14/2022	n	5XFAD	female	PSEN1	A79V Positive	12424.2	11572	18.97079	219530	222	52.12613	0.16164	222
854_slide1_topRow_XY06	854	7/14/2022	n	5XFAD	female	PSEN1	A79V Positive	12424.2	38980	22.38628	872617	506	77.03557	0.5204	506
858_slide1_bottomRow_XY01	858	7/14/2022	y	5XFAD	male	WT	A79V Negative	12436.2	47785	19.17769	916406	556	85.94424	0.58751	556
858_slide1_bottomRow_XY02	858	7/14/2022	y	5XFAD	male	WT	A79V Negative	12436.2	73095	17.43847	1274665	542	134.86162	1.09154	542
858_slide1_bottomRow_XY03	858	7/14/2022	y	5XFAD	male	WT	A79V Negative	12436.2	7741	19.38548	150063	123	62.93496	0.09899	123
858_slide1_bottomRow_XY04	858	7/14/2022	y	5XFAD	male	WT	A79V Negative	12436.2	14982	21.43219	321097	261	57.4023	0.17006	261
858_slide1_topRow_XY01	858	7/14/2022	y	5XFAD	male	WT	A79V Negative	12436.2	37906	21.50124	815026	407	93.13514	0.41867	407
858_slide1_topRow_XY02	858	7/14/2022	y	5XFAD	male	WT	A79V Negative	12436.2	3639	19.37758	70515	82	44.37805	0.04848	82
858_slide1_topRow_XY03	858	7/14/2022	y	5XFAD	male	WT	A79V Negative	12436.2	18077	15.19732	274722	111	162.85586	0.27747	111
858_slide1_topRow_XY04	858	7/14/2022	n	5XFAD	male	WT	A79V Negative	12436.2	7806	19.83244	154812	125	62.448	0.13209	125
869_slide1_bottomRow_XY01	869	7/20/2022	y	5XFAD	female	APP	APP V717I Positive	16574.1	183850	22.88693	4207762	1580	116.36076	2.45106	1580
869_slide1_bottomRow_XY02	869	7/20/2022	y	5XFAD	female	APP	APP V717I Positive	16574.1	93865	18.57452	1743497	1300	72.20385	1.16554	1300
869_slide1_bottomRow_XY03	869	7/20/2022	y	5XFAD	female	APP	APP V717I Positive	16574.1	53027	17.63083	934910	859	61.73108	0.72784	859
869_slide1_topRow_XY01	869	7/20/2022	y	5XFAD	female	APP	APP V717I Positive	16574.1	63032	16.49189	1039517	826	76.30993	0.83311	826
869_slide1_topRow_XY02	869	7/20/2022	y	5XFAD	female	APP	APP V717I Positive	16574.1	85376	16.53123	1411370	1141	74.82559	1.05268	1141
869_slide1_topRow_XY03	869	7/20/2022	n	5XFAD	female	APP	APP V717I Positive	16574.1	26319	15.72267	413805	380	69.26053	0.42878	380
869_slide1_topRow_XY04	869	7/20/2022	n	5XFAD	female	APP	APP V717I Positive	16574.1	53071	18.61587	987963	692	76.6922	0.75551	692
869_slide1_topRow_XY05	869	7/20/2022	n	5XFAD	female	APP	APP V717I Positive	16574.1	73055	21.1611	1545924	845	86.45562	1.58369	845
