# Supplementary material for: Autosomal Dominant Alzheimer’s Disease Mutations in Human Microglia Are Not Sufficient to Trigger Amyloid Pathology in WT Mice but Might Affect Pathology in 5XFAD Mice
Source: Int J Mol Sci. 2024 Feb 22;25(5):2565. doi: 10.3390/ijms25052565 (PMC10932392; doi:10.3390/ijms25052565)
Supplement: Supplementary file 1 [file ijms-25-02565-s001.zip › Raw data and analysis/ab42 staining_analysis.Rmd]

---
title: "FAD_ab42"
author: "CarmenRM"
date: "9/5/2023"
output: html_document
editor_options: 
  chunk_output_type: console
---

```{r}
library(magrittr)
library(readxl)
library(lmerTest)
library(DHARMa)
library(emmeans)
library(tidyverse)
library(ggplot2)
library(devtools)

```

```{r}
#Set the directory where the files are stored. 
stwd()

data.ab42 <- read.csv("~/Raw data and analysis/ab42 staining data.csv")

#use only sections that contain cortex and hippocampus

data.ab42_subset = data.ab42[which(data.ab42$iba1_subsection == "y"),]

#Add the engraftment information
engraft <- read_excel("~/Raw data and analysis/fadproject_engraftment_sum.xlsx") %>% mutate(microglia_percentHuman = human.mean/100)
ab42 <- left_join(data.ab42_subset, engraft, by = "AnimalID")
```

#Add genotype_class information

```{r}
ab42$genotype_class <- NA
ab42$genotype_class[ab42$Genotype.Cell1 == "WT"] <- "WT"
ab42$genotype_class[ab42$Genotype.Cell1 %in% c("APP", "PSEN1")] <- "ADAD"
ab42$genotype_class <- factor(ab42$genotype_class, levels = c("WT", "ADAD"))
```

#Obtain one dot per mouse to plot it

```{r}
##average sections to obtain one dot/mouse
HippCtx_summByID <- ab42 %>%
  group_by(cell_line_mutation) %>%
  summarise(
    genotype = first(Genotype.Cell1),
    genotype_class = first(genotype_class),
    amyloid_area.mean = mean(amyloid_area),
    amyloid_meanInt.mean = mean(amyloid_meanInt),
    amyloid_IntDen.mean = mean(amyloid_IntDen),
    plaque_count.mean = mean(plaque_count),
    plaque_avgSize.mean = mean(plaque_avgSize),
    plaque_percentArea.mean = mean(plaque_percentArea))

```

#AMYLOID INTENSITY
```{r}
ggplot(HippCtx_summByID, aes(genotype_class, `amyloid_IntDen.mean`)) + 
  geom_point(position = position_jitter(0.1), aes(col = genotype), size = 3) + 
  geom_boxplot(alpha = 0, width = 0.5, size = 0.8, aes(col = genotype_class)) + 
  theme_classic() + theme(legend.position = "none", axis.text.x = element_text(color = "black", angle = 0, face = "bold", size = 20),             axis.text.y = element_text(color = "black", size=11, angle = 0), axis.title.y = element_text(face = "bold", size =20)) +
  scale_color_manual(values = c("#AE017E", "#66AEFF", "#11017A" , "#F768A1")) + 
   ylab("Amyloid IntDen (Ab42)") + xlab("")
#ggsave("G:/Shared drives/GOATE LAB/Members/Carmen Romero-Molina/FAD project/Graphs final/ab42_intden.tiff", width = 3, height = 4, dpi=600)
```

#PLAQUE PERCENT AREA
```{r}
ggplot(HippCtx_summByID, aes(genotype_class, `plaque_percentArea.mean`)) + 
  geom_point(position = position_jitter(0.1), aes(col = genotype), size = 3) + 
  geom_boxplot(alpha = 0, width = 0.5, size = 0.8, aes(col = genotype_class)) + 
  theme_classic() + theme(legend.position = "none", axis.text.x = element_text(color = "black", angle = 0, face = "bold", size = 18),                     axis.text.y = element_text(color = "black", size =11), axis.title.y = element_text(face = "bold", size =18)) +
  scale_color_manual(values = c("#AE017E", "#66AEFF", "#11017A" , "#F768A1")) + 
   ylab("Amyloid % area (Ab42)") + xlab("")
#ggsave("~/Graphs final/ab42_area.tiff", width = 3, height = 4, dpi=600)
```

#PLAQUE NUMBER
```{r}
ggplot(HippCtx_summByID, aes(genotype_class, `plaque_count.mean`)) + 
  geom_point(position = position_jitter(0.1), aes(col = genotype), size = 3) + 
  geom_boxplot(alpha = 0, width = 0.5, size = 0.8, aes(col = genotype_class)) + 
  theme_classic() + theme(legend.position = "none", axis.text.x = element_text(color = "black", angle = 0, face = "bold", size = 18),                     axis.text.y = element_text(color = "black", size =11), axis.title.y = element_text(face = "bold", size =18)) +
  scale_color_manual(values = c("#AE017E", "#66AEFF", "#11017A" , "#F768A1")) + 
   ylab("Number of plaques (Ab42)") + xlab("")

```

#Statistics: evaluate the area stained by Ab42 across the different cell mutations (WT and ADAD (APP, PSEN1)). Covariates: date of the xenotransplantation (injdate), the specific mutation of the cell line (2 mutations for APP, 2 for PSEN1), AnimalID (as for each mouse, we analyzed 3-6 brain sections).

#amyloid intensity
```{r}
fit.IntDen <- lmer(formula = log(amyloid_IntDen) ~ 1 + genotype_class + sex_mouse + I(microglia_percentHuman*100) + (1 | cell_line_mutation/AnimalID), data = ab42, REML = FALSE)
summary(fit.IntDen)
plot(simulateResiduals(fit.IntDen))
avg_comparisons(fit.IntDen, variables = "genotype_class", df = insight::get_df(fit.IntDen), transform = exp)

```

#plaque percent area
```{r}
fit.plaque_percentArea <- lmer(log(plaque_percentArea) ~ 1 + genotype_class + sex_mouse + I(microglia_percentHuman*100) + (1 | cell_line_mutation/AnimalID), data = ab42, REML = FALSE)
summary(fit.plaque_percentArea)
plot(simulateResiduals(fit.plaque_percentArea))
avg_comparisons(fit.plaque_percentArea, variables = "genotype_class", df = insight::get_df(fit.plaque_percentArea), transform = exp)

```

#plaque number
```{r}
fit.plaque_number <- lmer(plaque_count ~ 1 + genotype_class + sex_mouse + I(microglia_percentHuman*100) + (1 | cell_line_mutation/AnimalID), data = ab42, REML = FALSE)
msummary(fit.plaque_number)
plot(simulateResiduals(fit.plaque_number))
avg_comparisons(fit.plaque_number, variables = "genotype_class", df = insight::get_df(fit.plaque_number))

```

#######Load files to study plaque volume and sphericity###########
```{r}
volume_ab42 = read_excel("G:/Shared drives/GOATE LAB/Members/Carmen Romero-Molina/FAD project/R code for submission/ab42 volume sphericity data.xlsx")

volume_ab42$genotype_class <- NA
volume_ab42$genotype_class[volume_ab42$genotype == "WT"] <- "WT"
volume_ab42$genotype_class[volume_ab42$genotype %in% c("APP", "PSEN1")] <- "ADAD"
volume_ab42$genotype_class <- factor(volume_ab42$genotype_class, levels = c("WT", "ADAD"))

volume_ab42_engraft <- left_join(volume_ab42, engraft, by = "AnimalID")

```

#Plot plaque volume
```{r}
volume = volume_ab42 %>%
  group_by(`Cell Line Mutation`, genotype) %>%
  summarise(
    n = n(),
    mean.plaque.vol = mean(Plaque_Volume),
    genotype_class = first(genotype_class))

ggplot(volume, aes(`genotype_class`, `mean.plaque.vol`)) + 
  geom_point(position = position_jitter(0.1), aes(col = genotype), size = 3) + 
  geom_boxplot(alpha = 0, width = 0.5, size = 0.8, aes(col = genotype_class)) + 
  theme_classic() + theme(legend.position = "none", axis.text.x = element_text(color = "black", angle = 0, face = "bold", size = 18),                       axis.text.y = element_text(color = "black", size=11), axis.title.y = element_text(face = "bold", size =20)) +
 scale_color_manual(values = c("#AE017E", "#66AEFF", "#11017A" , "#F768A1")) + 
   ylab("Plaque volume (Ab42)") + xlab("")

```

#Statistics
```{r}
fit_vol <- lmer(log(Plaque_Volume) ~ 1 + genotype_class + mouse_sex + human.mean + (1 | `Cell Line Mutation`/`AnimalID`), REML = FALSE,  data = volume_ab42_engraft)
msummary(fit_vol, estimate  = "{estimate} [{conf.low}, {conf.high}] {stars}", statistic = NULL) 
plot(simulateResiduals(fit_vol))
avg_comparisons(fit_vol, variables = "genotype_class", df = insight::get_df(fit_vol), transform = exp)
```

#Plot plaque sphericity
```{r}
sph = volume_ab42 %>%
  group_by(`Cell Line Mutation`, genotype) %>%
  summarise(mean.sph = mean(Plaque_Sphericity),
    genotype_class = first(genotype_class),
    genotype = first(genotype)) 

ggplot(sph, aes(`genotype_class`, `mean.sph`)) + 
  geom_point(position = position_jitter(0.1), aes(col = genotype), size = 3) + 
  geom_boxplot(alpha = 0, width = 0.5, size = 0.8, aes(col = genotype_class)) + 
  theme_classic() + theme(legend.position = "none", axis.text.x = element_text(color = "black", angle = 0, face = "bold", size = 20),                     axis.text.y = element_text(color = "black", size=11), axis.title.y = element_text(face = "bold", size =18)) +
  scale_color_manual(values = c("#AE017E", "#66AEFF", "#11017A" , "#F768A1")) + 
   ylab("Plaque sphericity (Ab42)") + xlab("")
```

#Statistics sphericity
```{r}
fit_sph <- lmer(formula = Plaque_Sphericity ~ 1 + genotype_class + mouse_sex + human.mean + (1 | `Cell Line Mutation`/`AnimalID`), REML = FALSE,data = volume_ab42_engraft)
summary(fit_sph)
plot(simulateResiduals(fit_sph))
avg_comparisons(fit_sph, variables = "genotype_class", df = insight::get_df(fit_vol))

```
