# Supplementary material for: Autosomal Dominant Alzheimer’s Disease Mutations in Human Microglia Are Not Sufficient to Trigger Amyloid Pathology in WT Mice but Might Affect Pathology in 5XFAD Mice
Source: Int J Mol Sci. 2024 Feb 22;25(5):2565. doi: 10.3390/ijms25052565 (PMC10932392; doi:10.3390/ijms25052565)
Supplement: Supplementary file 1 [file ijms-25-02565-s001.zip › Raw data and analysis/ab42 volume sphericity data.xlsx]

## Sheet: Sheet1
AnimalID	genotype	genotype_mouse	mouse_sex	Cell Line Mutation	Plaque_Volume	Plaque_Volume_Mean_per_Mouse	avg_plaque_vol	plaque_vol_norm	Plaque_Sphericity	Plaque_Sphericity_Mean_per_Mouse
481	PSEN1	5XFAD	female	G217R Positive	12909.3	11935.2	7265.07	1.7769	0.473412	59.1874
481	PSEN1	5XFAD	female	G217R Positive	10819.4			1.48924	0.548205
481	PSEN1	5XFAD	female	G217R Positive	4895.87			0.673892	0.672166
481	PSEN1	5XFAD	female	G217R Positive	14126			1.94437	0.392443
481	PSEN1	5XFAD	female	G217R Positive	14487.8			1.99417	0.531236
481	PSEN1	5XFAD	female	G217R Positive	26275.3			3.61666	0.537606
481	PSEN1	5XFAD	female	G217R Positive	8057.06			1.10901	0.754289
481	PSEN1	5XFAD	female	G217R Positive	22600.5			3.11085	0.594224
481	PSEN1	5XFAD	female	G217R Positive	11262			1.55016	0.672395
481	PSEN1	5XFAD	female	G217R Positive	9957.87			1.37065	0.78662
481	PSEN1	5XFAD	female	G217R Positive	7974.05			1.09759	0.630045
481	PSEN1	5XFAD	female	G217R Positive	11752.9			1.61773	0.737521
481	PSEN1	5XFAD	female	G217R Positive	7325.29			1.00829	0.572578
481	PSEN1	5XFAD	female	G217R Positive	13232.3			1.82136	0.396004
481	PSEN1	5XFAD	female	G217R Positive	3352.96			0.461518	0.579365
551	APP	5XFAD	female	APP V717L Positive	9917.47	11228.3		1.36509	0.700417	67.9721
551	APP	5XFAD	female	APP V717L Positive	10739.5			1.47824	0.652322
551	APP	5XFAD	female	APP V717L Positive	2439.24			0.335749	0.811318
551	APP	5XFAD	female	APP V717L Positive	3604.97			0.496206	0.642745
551	APP	5XFAD	female	APP V717L Positive	11161.7			1.53635	0.684203
551	APP	5XFAD	female	APP V717L Positive	19990.1			2.75154	0.604291
551	APP	5XFAD	female	APP V717L Positive	24932.1			3.43178	0.639539
551	APP	5XFAD	female	APP V717L Positive	22762.5			3.13314	0.67456
551	APP	5XFAD	female	APP V717L Positive	25717.3			3.53986	0.604792
551	APP	5XFAD	female	APP V717L Positive	7593.72			1.04524	0.67769
551	APP	5XFAD	female	APP V717L Positive	3646.78			0.501961	0.802245
551	APP	5XFAD	female	APP V717L Positive	8806.65			1.21219	0.675744
551	APP	5XFAD	female	APP V717L Positive	4964.64			0.683358	0.668531
551	APP	5XFAD	female	APP V717L Positive	3129.77			0.430797	0.752668
551	APP	5XFAD	female	APP V717L Positive	9018.2			1.24131	0.604751
561	APP	5XFAD	female	APP V717L Positive	18950.5	9201.96		2.60844	0.691147	65.1471
561	APP	5XFAD	female	APP V717L Positive	4575.56			0.629803	0.642876
561	APP	5XFAD	female	APP V717L Positive	8104.59			1.11556	0.504171
561	APP	5XFAD	female	APP V717L Positive	4894.09			0.673647	0.705086
561	APP	5XFAD	female	APP V717L Positive	6656.14			0.916184	0.612959
561	APP	5XFAD	female	APP V717L Positive	3870.87			0.532806	0.776924
561	APP	5XFAD	female	APP V717L Positive	2611.95			0.359522	0.854533
561	APP	5XFAD	female	APP V717L Positive	38886.2			5.35249	0.476606
561	APP	5XFAD	female	APP V717L Positive	6589.32			0.906987	0.703522
561	APP	5XFAD	female	APP V717L Positive	2849.87			0.39227	0.650422
561	APP	5XFAD	female	APP V717L Positive	3269.89			0.450084	0.717809
561	APP	5XFAD	female	APP V717L Positive	4000.27			0.550617	0.686961
561	APP	5XFAD	female	APP V717L Positive	9436.19			1.29884	0.541583
561	APP	5XFAD	female	APP V717L Positive	10206.4			1.40486	0.694347
561	APP	5XFAD	female	APP V717L Positive	13127.5			1.80693	0.513113
562	APP	5XFAD	male	APP V717L Positive	3276.85	4669.14		0.451042	0.630137	72.5241
562	APP	5XFAD	male	APP V717L Positive	1137.47			0.156567	0.761314
562	APP	5XFAD	male	APP V717L Positive	3308.14			0.455349	0.761253
562	APP	5XFAD	male	APP V717L Positive	14508.5			1.99702	0.583989
562	APP	5XFAD	male	APP V717L Positive	3093.87			0.425856	0.830885
562	APP	5XFAD	male	APP V717L Positive	7207.48			0.992074	0.684616
562	APP	5XFAD	male	APP V717L Positive	8598.6			1.18355	0.699796
562	APP	5XFAD	male	APP V717L Positive	11513.4			1.58476	0.747673
562	APP	5XFAD	male	APP V717L Positive	2185.43			0.300814	0.731765
562	APP	5XFAD	male	APP V717L Positive	1569.4			0.21602	0.650497
562	APP	5XFAD	male	APP V717L Positive	5412.95			0.745066	0.696894
562	APP	5XFAD	male	APP V717L Positive	2291.96			0.315477	0.709036
562	APP	5XFAD	male	APP V717L Positive	1182.67			0.162789	0.827674
562	APP	5XFAD	male	APP V717L Positive	1418.15			0.195201	0.859175
562	APP	5XFAD	male	APP V717L Positive	3332.16			0.458655	0.703912
567	WT	5XFAD	male	G217R negative	3358.41	5579.1		0.462268	0.928093	75.9351
567	WT	5XFAD	male	G217R negative	2767.2			0.380891	0.884658
567	WT	5XFAD	male	G217R negative	2427.73			0.334165	0.956113
567	WT	5XFAD	male	G217R negative	4085.46			0.562343	0.629057
567	WT	5XFAD	male	G217R negative	3985.55			0.548591	0.755182
567	WT	5XFAD	male	G217R negative	5284.53			0.727389	0.712994
567	WT	5XFAD	male	G217R negative	5374.37			0.739755	0.796259
567	WT	5XFAD	male	G217R negative	15513.6			2.13537	0.75044
567	WT	5XFAD	male	G217R negative	13553.1			1.86552	0.701732
567	WT	5XFAD	male	G217R negative	6495.68			0.894098	0.660215
567	WT	5XFAD	male	G217R negative	5946.4			0.818492	0.616006
567	WT	5XFAD	male	G217R negative	3721.43			0.512236	0.813569
567	WT	5XFAD	male	G217R negative	6359.39			0.875338	0.779727
567	WT	5XFAD	male	G217R negative	2043.28			0.281247	0.7475
567	WT	5XFAD	male	G217R negative	2770.3			0.381318	0.658724
776	APP	5XFAD	male	APP V717I Positive	1010.41	1991.96		0.139078	0.910939	80.788
776	APP	5XFAD	male	APP V717I Positive	1586.78			0.218412	0.844269
776	APP	5XFAD	male	APP V717I Positive	2702.23			0.371948	0.845294
776	APP	5XFAD	male	APP V717I Positive	1099.27			0.151309	0.892172
776	APP	5XFAD	male	APP V717I Positive	1679.76			0.231211	0.91734
776	APP	5XFAD	male	APP V717I Positive	2351.05			0.32361	0.768658
776	APP	5XFAD	male	APP V717I Positive	3052.33			0.420138	0.749234
776	APP	5XFAD	male	APP V717I Positive	5368.49			0.738946	0.655808
776	APP	5XFAD	male	APP V717I Positive	3979.66			0.54778	0.534207
776	APP	5XFAD	male	APP V717I Positive	1000.91			0.13777	0.930241
776	APP	5XFAD	male	APP V717I Positive	1842.36			0.253592	0.844734
776	APP	5XFAD	male	APP V717I Positive	698.648			0.0961654	0.643943
776	APP	5XFAD	male	APP V717I Positive	1214.39			0.167155	0.922578
776	APP	5XFAD	male	APP V717I Positive	850.932			0.117127	0.792167
776	APP	5XFAD	male	APP V717I Positive	1442.19			0.19851	0.866609
782	WT	5XFAD	female	APP V717I Negative	9907.05	6436.32		1.36366	0.645104	67.0056
782	WT	5XFAD	female	APP V717I Negative	2673.62			0.36801	0.652012
782	WT	5XFAD	female	APP V717I Negative	5663.06			0.779492	0.574035
782	WT	5XFAD	female	APP V717I Negative	6095.99			0.839083	0.703452
782	WT	5XFAD	female	APP V717I Negative	9383.11			1.29154	0.536676
782	WT	5XFAD	female	APP V717I Negative	9123.07			1.25575	0.674821
782	WT	5XFAD	female	APP V717I Negative	15537.3			2.13863	0.652929
782	WT	5XFAD	female	APP V717I Negative	2434.93			0.335156	0.77356
782	WT	5XFAD	female	APP V717I Negative	6128.1			0.843502	0.815351
782	WT	5XFAD	female	APP V717I Negative	11440			1.57466	0.440716
782	WT	5XFAD	female	APP V717I Negative	5251.22			0.722804	0.608591
782	WT	5XFAD	female	APP V717I Negative	2845.26			0.391636	0.738389
782	WT	5XFAD	female	APP V717I Negative	5093.46			0.701089	0.752514
782	WT	5XFAD	female	APP V717I Negative	3873.31			0.533142	0.630294
782	WT	5XFAD	female	APP V717I Negative	1095.37			0.150772	0.852396
832	PSEN1	5XFAD	female	G217R Positive	8954.72	10952.5		1.23257	0.60469	67.0242
832	PSEN1	5XFAD	female	G217R Positive	9662.01			1.32993	0.765987
832	PSEN1	5XFAD	female	G217R Positive	19589.1			2.69634	0.624984
832	PSEN1	5XFAD	female	G217R Positive	4439.56			0.611083	0.771613
832	PSEN1	5XFAD	female	G217R Positive	6201.96			0.853669	0.670597
832	PSEN1	5XFAD	female	G217R Positive	16527.4			2.27491	0.701209
832	PSEN1	5XFAD	female	G217R Positive	9883.61			1.36043	0.724896
832	PSEN1	5XFAD	female	G217R Positive	3433.92			0.472662	0.79407
832	PSEN1	5XFAD	female	G217R Positive	7353.76			1.01221	0.64333
832	PSEN1	5XFAD	female	G217R Positive	7747.55			1.06641	0.733347
832	PSEN1	5XFAD	female	G217R Positive	13028.4			1.79329	0.617891
832	PSEN1	5XFAD	female	G217R Positive	12537.4			1.72571	0.497917
832	PSEN1	5XFAD	female	G217R Positive	14789.7			2.03573	0.716611
832	PSEN1	5XFAD	female	G217R Positive	10390.5			1.4302	0.501397
832	PSEN1	5XFAD	female	G217R Positive	19747.5			2.71814	0.685094
835	WT	5XFAD	male	G217R negative	1753.37	5366.01		0.241343	0.830479	74.1683
835	WT	5XFAD	male	G217R negative	1338.01			0.18417	0.876653
835	WT	5XFAD	male	G217R negative	853.455			0.117474	0.915714
835	WT	5XFAD	male	G217R negative	1457.37			0.2006	0.897819
835	WT	5XFAD	male	G217R negative	701.555			0.0965655	0.934812
835	WT	5XFAD	male	G217R negative	7142.49			0.983128	0.614963
835	WT	5XFAD	male	G217R negative	2186.09			0.300904	0.785551
835	WT	5XFAD	male	G217R negative	5714.34			0.78655	0.745373
835	WT	5XFAD	male	G217R negative	8413.92			1.15813	0.706665
835	WT	5XFAD	male	G217R negative	3120.7			0.429549	0.706665
835	WT	5XFAD	male	G217R negative	10002.7			1.37682	0.72788
835	WT	5XFAD	male	G217R negative	4091.33			0.563151	0.64183
835	WT	5XFAD	male	G217R negative	16239.4			2.23527	0.518577
835	WT	5XFAD	male	G217R negative	9372.64			1.2901	0.681994
835	WT	5XFAD	male	G217R negative	8102.85			1.11532	0.540272
836	PSEN1	5XFAD	male	G217R Positive	7673.78	6508.2		1.05626	0.732319	71.7208
836	PSEN1	5XFAD	male	G217R Positive	5310.75			0.730998	0.677161
836	PSEN1	5XFAD	male	G217R Positive	4331.17			0.596164	0.772813
836	PSEN1	5XFAD	male	G217R Positive	2461.67			0.338837	0.71083
836	PSEN1	5XFAD	male	G217R Positive	1808.96			0.248994	0.860657
836	PSEN1	5XFAD	male	G217R Positive	8950.75			1.23203	0.720567
836	PSEN1	5XFAD	male	G217R Positive	18947.8			2.60807	0.707889
836	PSEN1	5XFAD	male	G217R Positive	2571.94			0.354015	0.605847
836	PSEN1	5XFAD	male	G217R Positive	5889.82			0.810704	0.763428
836	PSEN1	5XFAD	male	G217R Positive	3486.51			0.479901	0.827752
836	PSEN1	5XFAD	male	G217R Positive	5775.51			0.79497	0.809067
836	PSEN1	5XFAD	male	G217R Positive	5718.41			0.787111	0.684731
836	PSEN1	5XFAD	male	G217R Positive	2030.64			0.279507	0.632268
836	PSEN1	5XFAD	male	G217R Positive	9992.47			1.37541	0.600596
836	PSEN1	5XFAD	male	G217R Positive	12672.8			1.74435	0.652202
849	PSEN1	5XFAD	male	A79V positive	9089.79	6693.78		1.25116	0.662926	68.3652
849	PSEN1	5XFAD	male	A79V positive	2398.99			0.330209	0.858151
849	PSEN1	5XFAD	male	A79V positive	5422.71			0.746409	0.660869
849	PSEN1	5XFAD	male	A79V positive	3733.52			0.5139	0.766277
849	PSEN1	5XFAD	male	A79V positive	10256.1			1.4117	0.645771
849	PSEN1	5XFAD	male	A79V positive	5590.46			0.769499	0.777946
849	PSEN1	5XFAD	male	A79V positive	7827.82			1.07746	0.607576
849	PSEN1	5XFAD	male	A79V positive	5335.32			0.73438	0.661373
849	PSEN1	5XFAD	male	A79V positive	4402.27			0.60595	0.709578
849	PSEN1	5XFAD	male	A79V positive	11619.2			1.59932	0.60319
849	PSEN1	5XFAD	male	A79V positive	15178.8			2.08929	0.62753
849	PSEN1	5XFAD	male	A79V positive	8959.99			1.2333	0.644596
849	PSEN1	5XFAD	male	A79V positive	2909.46			0.400473	0.83268
849	PSEN1	5XFAD	male	A79V positive	3866.98			0.53227	0.656731
849	PSEN1	5XFAD	male	A79V positive	3815.26			0.525151	0.539579
854	PSEN1	5XFAD	female	A79V positive	4644.32	3573.67		0.639267	0.727347	78.9348
854	PSEN1	5XFAD	female	A79V positive	5657.85			0.778775	0.818648
854	PSEN1	5XFAD	female	A79V positive	8511.16			1.17152	0.819048
854	PSEN1	5XFAD	female	A79V positive	957.21			0.131755	0.643595
854	PSEN1	5XFAD	female	A79V positive	277.164			0.0381502	0.961439
854	PSEN1	5XFAD	female	A79V positive	4315.73			0.594039	0.755889
854	PSEN1	5XFAD	female	A79V positive	7190.28			0.989706	0.82824
854	PSEN1	5XFAD	female	A79V positive	4331.21			0.596169	0.87926
854	PSEN1	5XFAD	female	A79V positive	2634.41			0.362613	0.918506
854	PSEN1	5XFAD	female	A79V positive	943.677			0.129892	0.871219
854	PSEN1	5XFAD	female	A79V positive	2095.67			0.288459	0.705531
854	PSEN1	5XFAD	female	A79V positive	2961.64			0.407655	0.733848
854	PSEN1	5XFAD	female	A79V positive	2468.63			0.339795	0.728749
854	PSEN1	5XFAD	female	A79V positive	1762.36			0.24258	0.711638
854	PSEN1	5XFAD	female	A79V positive	4853.68			0.668085	0.737261
858	WT	5XFAD	male	A79V negative	3115.81	1903.32		0.428876	0.773191	86.026
858	WT	5XFAD	male	A79V negative	2948.38			0.40583	0.914221
858	WT	5XFAD	male	A79V negative	1103.32			0.151866	0.857561
858	WT	5XFAD	male	A79V negative	429.219			0.0590799	0.899983
858	WT	5XFAD	male	A79V negative	410.897			0.0565579	0.976492
858	WT	5XFAD	male	A79V negative	3012.44			0.414647	0.902668
858	WT	5XFAD	male	A79V negative	1318.02			0.181419	0.886376
858	WT	5XFAD	male	A79V negative	2977.79			0.409878	0.784751
858	WT	5XFAD	male	A79V negative	2038.93			0.280649	0.612898
858	WT	5XFAD	male	A79V negative	2134.99			0.293871	0.834397
858	WT	5XFAD	male	A79V negative	1051.81			0.144776	0.952879
858	WT	5XFAD	male	A79V negative	3051.89			0.420077	0.910615
858	WT	5XFAD	male	A79V negative	3544.91			0.487939	0.727504
858	WT	5XFAD	male	A79V negative	651.525			0.0896792	0.947073
858	WT	5XFAD	male	A79V negative	759.857			0.104591	0.923284
869	APP	5XFAD	female	APP V717I Positive	11909.7	10003.8		1.63931	0.630734	72.0529
869	APP	5XFAD	female	APP V717I Positive	11002.4			1.51443	0.7237
869	APP	5XFAD	female	APP V717I Positive	9597.71			1.32108	0.633297
869	APP	5XFAD	female	APP V717I Positive	17900			2.46385	0.717037
869	APP	5XFAD	female	APP V717I Positive	5244.11			0.721826	0.761157
869	APP	5XFAD	female	APP V717I Positive	5223.52			0.718991	0.778991
869	APP	5XFAD	female	APP V717I Positive	15918.8			2.19114	0.756468
869	APP	5XFAD	female	APP V717I Positive	12139.5			1.67094	0.812312
869	APP	5XFAD	female	APP V717I Positive	8214.91			1.13074	0.833766
869	APP	5XFAD	female	APP V717I Positive	4224.85			0.58153	0.710255
869	APP	5XFAD	female	APP V717I Positive	10317.2			1.42011	0.817689
869	APP	5XFAD	female	APP V717I Positive	6052.36			0.833077	0.554454
869	APP	5XFAD	female	APP V717I Positive	6192.48			0.852364	0.727018
869	APP	5XFAD	female	APP V717I Positive	10238.3			1.40925	0.769255
869	APP	5XFAD	female	APP V717I Positive	15881.3			2.18598	0.581804
