# Supplementary material for: Autosomal Dominant Alzheimer’s Disease Mutations in Human Microglia Are Not Sufficient to Trigger Amyloid Pathology in WT Mice but Might Affect Pathology in 5XFAD Mice
Source: Int J Mol Sci. 2024 Feb 22;25(5):2565. doi: 10.3390/ijms25052565 (PMC10932392; doi:10.3390/ijms25052565)
Supplement: Supplementary file 1 [file ijms-25-02565-s001.zip › Raw data and analysis/astrocytes analysis.Rmd]

---
title: "adad_gfap"
author: "CarmenRM"
date: "11/9/2023"
output: html_document
---

#Load packages
```{r}
library(tidyverse)
library(dplyr)
library(ggplot2)
library(readxl)
library(ggpubr)
library(viridis)
library(psych)
library(pheatmap)
library(lmerTest)
library(lme4)
library(writexl)
library(broom.mixed)
library(magrittr)
library(DirichletReg)
library(DHARMa)
library(emmeans)
library(ggsignif)
library(broom)
library(lmerTest)
library(brms)
library(performance)
```

#Import and prepare data
```{r}
#First, set directory and load files
stwd()

gfap <- read.csv("~/astrocytes data.csv")

#Assign the genotype groups
gfap$genotype_class <- NA
gfap$genotype_class[gfap$genotype_cell == "WT"] <- "WT"
gfap$genotype_class[gfap$genotype_cell %in% c("APP", "PSEN1")] <- "ADAD"
gfap$genotype_class <- factor(gfap$genotype_class, levels = c("WT", "ADAD"))

#Include the human microglia engraftment info to be used in the statistical analysis as a covariate. 
engraft <- read_excel("G:/Shared drives/GOATE LAB/Members/Carmen Romero-Molina/FAD project/Engraftment and Ab42 stainings/fadproject_engraftment_sum.xlsx")
gfap_join <- left_join(gfap, engraft, by = "AnimalID")  
```

```{r}
#Graphs
gfap_sum <- gfap_join %>%
  group_by(cell_mutation) %>%
  summarise(
    gfap.area.mean = mean(astrocyte_percentArea),
    gfap.IntDen.mean = mean(gfap_IntDen),
    genotype_class = first(genotype_class),
    genotype_cell = first(genotype_cell))

ggplot(gfap_sum, aes(`genotype_class`, gfap.area.mean)) +
  geom_point(position = position_jitter(0.1), aes(col = genotype_cell), size = 3) +
  geom_boxplot(alpha = 0, width = 0.5, size = 0.8, aes(col = genotype_class)) +
  theme_classic() + theme(legend.position = "none", axis.text.x = element_text(color = "black", angle = 0, face = "bold", size = 20),
                          axis.text.y = element_text(color = "black"), axis.title.y = element_text(face = "bold", size =18)) +
  scale_color_manual(values = c("#AE017E", "#66AEFF", "#11017A" , "#F768A1")) +
  ylab("Astrocytes area (GFAP)") + xlab("")

```

```{r}
ggplot(gfap_sum, aes(`genotype_class`, gfap.IntDen.mean)) +
  geom_point(position = position_jitter(0.1), aes(col = genotype_cell), size = 3) +
  geom_boxplot(alpha = 0, width = 0.5, size = 0.8, aes(col = genotype_class)) +
  theme_classic() + theme(legend.position = "none", axis.text.x = element_text(color = "black", angle = 0, face = "bold", size = 20),
                          axis.text.y = element_text(color = "black"), axis.title.y = element_text(face = "bold", size =18)) +
  scale_color_manual(values = c("#AE017E", "#66AEFF", "#11017A" , "#F768A1")) +
  ylab("GFAP Integ Density")+ xlab("")
ggsave("~/gfap_intden.tiff", width = 3, height = 4, dpi=600)
```

```{r}
#Stats
fit = lmer(log(gfap_area) ~ 1 + genotype_class + (1 | cell_mutation/AnimalID) + human.mean + mouse_sex, data = gfap_join)
summary(fit)
plot(simulateResiduals(fit))
avg_comparisons(fit, variables = "genotype_class", df = insight::get_df(fit), transform = exp)
msummary(fit, estimate  = "{estimate} [{conf.low}, {conf.high}] {stars}", statistic = NULL) 
```

```{r}
fit2 = lmer(log(gfap_IntDen) ~ 1 + genotype_class + (1 | cell_mutation/AnimalID) + human.mean + mouse_sex, data = gfap_join)
summary(fit2)
plot(simulateResiduals(fit2))
avg_comparisons(fit2, variables = "genotype_class", df = insight::get_df(fit2), transform=exp)
msummary(fit2, estimate  = "{estimate} [{conf.low}, {conf.high}] {stars}", statistic = NULL) 
```
