# Supplementary material for: Autosomal Dominant Alzheimer’s Disease Mutations in Human Microglia Are Not Sufficient to Trigger Amyloid Pathology in WT Mice but Might Affect Pathology in 5XFAD Mice
Source: Int J Mol Sci. 2024 Feb 22;25(5):2565. doi: 10.3390/ijms25052565 (PMC10932392; doi:10.3390/ijms25052565)
Supplement: Supplementary file 1 [file ijms-25-02565-s001.zip › Raw data and analysis/astrocytes data.csv]

SectionID	AnimalID	genotype_mouse	mouse_sex	injection_date	cell_mutation	genotype_cell	Cell.line	gfap_area	gfap_meanInt	gfap_IntDen	astrocyte_count	astrocyte_avgSize	astrocyte_percentArea
481_slide1_topRow_XY01	481	5XFAD	female	1/17/2022	G217R Positive	PSEN1	12343.1	1347192	40.91807	55124490	4023	334.87248	25.33301
481_slide1_topRow_XY02	481	5XFAD	female	1/17/2022	G217R Positive	PSEN1	12343.1	1535034	42.99043	65991765	4427	346.74362	24.26094
481_slide1_topRow_XY03	481	5XFAD	female	1/17/2022	G217R Positive	PSEN1	12343.1	1695611	43.44773	73670445	4361	388.81243	26.79015
481_slide1_topRow_XY04	481	5XFAD	female	1/17/2022	G217R Positive	PSEN1	12343.1	1670147	42.72193	71351909	3902	428.02332	28.29254
551_slide1_topRow_XY01	551	5XFAD	female	2/25/2022	APP V717L Positive	APP	15553.3	1167940	42.45009	49579157	5010	233.12176	19.92884
551_slide1_topRow_XY02	551	5XFAD	female	2/25/2022	APP V717L Positive	APP	15553.3	1277669	43.93032	56128411	4184	305.37022	19.41011
551_slide1_topRow_XY03	551	5XFAD	female	2/25/2022	APP V717L Positive	APP	15553.3	1074325	41.38643	44462472	4815	223.12046	16.53569
551_slide1_topRow_XY04	551	5XFAD	female	2/25/2022	APP V717L Positive	APP	15553.3	1004849	38.63891	38826275	4114	244.25109	17.39772
561_slide1_topRow_XY01	561	5XFAD	female	2/25/2022	APP V717L Positive	APP	15553.3	503234	39.59977	19927953	3799	132.46486	10.18748
561_slide1_topRow_XY02	561	5XFAD	female	2/25/2022	APP V717L Positive	APP	15553.3	662550	42.63173	28245654	3419	193.78473	16.67222
561_slide1_topRow_XY03	561	5XFAD	female	2/25/2022	APP V717L Positive	APP	15553.3	487740	41.59849	20289246	3373	144.60125	11.40811
561_slide1_topRow_XY04	561	5XFAD	female	2/25/2022	APP V717L Positive	APP	15553.3	626702	39.19543	24563856	5091	123.09998	10.21737
562_slide1_topRow_XY01	562	5XFAD	female	2/25/2022	APP V717L Positive	APP	15553.3	418341	40.61674	16991646	3799	110.11872	6.56301
562_slide1_topRow_XY02	562	5XFAD	female	2/25/2022	APP V717L Positive	APP	15553.3	800078	43.28518	34631524	4670	171.32291	11.73162
562_slide1_topRow_XY03	562	5XFAD	female	2/25/2022	APP V717L Positive	APP	15553.3	751200	40.26146	30244410	4809	156.20711	10.952
562_slide1_topRow_XY04	562	5XFAD	male	2/25/2022	APP V717L Positive	APP	15553.3	662536	40.90845	27103319	4636	142.91113	10.37375
567_slide1_topRow_XY01	567	5XFAD	male	2/25/2022	G217R negative	WT	12445 mix	568826	40.57064	23077633	3403	167.15428	10.21441
567_slide1_topRow_XY02	567	5XFAD	male	2/25/2022	G217R negative	WT	12445 mix	415463	41.04325	17051952	2971	139.83945	7.27177
567_slide1_topRow_XY03	567	5XFAD	male	2/25/2022	G217R negative	WT	12445 mix	792999	41.65549	33032762	4918	161.2442	12.84133
567_slide1_topRow_XY04	567	5XFAD	male	2/25/2022	G217R negative	WT	12445 mix	1041540	41.42296	43143674	5564	187.19267	15.5535
776_slide1_topRow_XY01	776	5XFAD	male	6/1/2022	APP V717I Positive	APP	16574.1	690717	40.31369	27845352	3981	173.50339	12.89859
776_slide1_topRow_XY02	776	5XFAD	male	6/1/2022	APP V717I Positive	APP	16574.1	824629	42.51742	35061097	4727	174.45081	14.34613
776_slide1_topRow_XY03	776	5XFAD	male	6/1/2022	APP V717I Positive	APP	16574.1	849980	41.74803	35484988	5013	169.55516	14.91239
776_slide1_topRow_XY04	776	5XFAD	male	6/1/2022	APP V717I Positive	APP	16574.1	843829	41.17729	34746593	5212	161.90119	16.59322
782_slide1_topRow_XY01	782	5XFAD	female	6/1/2022	APP V717I Negative	WT	FA12462	939494	44.51425	41820874	3044	308.63798	16.88706
782_slide1_topRow_XY02	782	5XFAD	female	6/1/2022	APP V717I Negative	WT	FA12462	534269	40.94733	21876887	3170	168.53912	10.46526
782_slide1_topRow_XY03	782	5XFAD	female	6/1/2022	APP V717I Negative	WT	FA12462	930359	42.98277	39989411	4737	196.40258	15.72341
782_slide1_topRow_XY04	782	5XFAD	female	6/1/2022	APP V717I Negative	WT	FA12462	802389	42.27819	33923557	2758	290.93147	18.39679
832_slide1_topRow_XY01	832	5XFAD	female	7/8/2022	G217R Positive	PSEN1	12434.1	447859	39.83642	17841100	3658	122.43275	8.57306
832_slide1_topRow_XY02	832	5XFAD	female	7/8/2022	G217R Positive	PSEN1	12434.1	437748	40.40276	17686226	3243	134.98242	8.50466
832_slide1_topRow_XY03	832	5XFAD	female	7/8/2022	G217R Positive	PSEN1	12434.1	726966	41.23578	29977009	4181	173.87371	12.12531
832_slide1_topRow_XY04	832	5XFAD	female	7/8/2022	G217R Positive	PSEN1	12434.1	729748	40.57356	29608477	4709	154.96878	12.08707
835_slide1_topRow_XY01	835	5XFAD	male	7/8/2022	G217R negative	WT	12445.5	608883	41.94199	25537767	3249	187.40628	11.72275
835_slide1_topRow_XY02	835	5XFAD	male	7/8/2022	G217R negative	WT	12445.5	536411	41.70425	22370616	4333	123.79668	10.4226
835_slide1_topRow_XY03	835	5XFAD	male	7/8/2022	G217R negative	WT	12445.5	687070	41.37138	28425036	4982	137.91048	12.26051
835_slide1_topRow_XY04	835	5XFAD	male	7/8/2022	G217R negative	WT	12445.5	602228	42.95641	25869553	3633	165.76603	12.40827
836_slide1_topRow_XY01	836	5XFAD	male	7/8/2022	G217R Positive	PSEN1	12434.1	721602	40.73986	29397966	5043	143.08983	11.47853
836_slide1_topRow_XY02	836	5XFAD	male	7/8/2022	G217R Positive	PSEN1	12434.1	523669	40.33986	21124733	5191	100.88018	8.39065
836_slide1_topRow_XY03	836	5XFAD	male	7/8/2022	G217R Positive	PSEN1	12434.1	616930	39.85418	24587241	5539	111.37931	9.32213
849_slide1_topRow_XY01	849	5XFAD	female	7/14/2022	A79V positive	PSEN1	12424.2	279712	41.26704	11542887	2048	136.57812	5.66277
849_slide1_topRow_XY02	849	5XFAD	female	7/14/2022	A79V positive	PSEN1	12424.2	494360	43.24542	21378805	2768	178.59827	8.63312
849_slide1_topRow_XY03	849	5XFAD	female	7/14/2022	A79V positive	PSEN1	12424.2	440533	41.80242	18415347	3527	124.90303	7.42096
849_slide1_topRow_XY04	849	5XFAD	female	7/14/2022	A79V positive	PSEN1	12424.2	457123	41.40595	18927612	3480	131.35718	8.37066
854_slide1_topRow_XY01	854	5XFAD	female	7/14/2022	A79V positive	PSEN1	12424.2	396342	41.5924	16484816	2909	136.24682	6.96323
854_slide1_topRow_XY02	854	5XFAD	female	7/14/2022	A79V positive	PSEN1	12424.2	377794	43.94966	16603916	2682	140.86279	6.87003
854_slide1_topRow_XY03	854	5XFAD	female	7/14/2022	A79V positive	PSEN1	12424.2	605427	41.7091	25251817	4010	150.9793	9.84232
854_slide1_topRow_XY04	854	5XFAD	female	7/14/2022	A79V positive	PSEN1	12424.2	495083	41.40806	20500426	3800	130.285	8.38273
858_slide1_topRow_XY01	858	5XFAD	male	7/14/2022	A79V negative	WT	12436.2	375390	45.56289	17103853	2602	144.26979	6.50509
858_slide1_topRow_XY02	858	5XFAD	male	7/14/2022	A79V negative	WT	12436.2	412389	44.54466	18369726	3078	133.97953	7.02741
858_slide1_topRow_XY03	858	5XFAD	male	7/14/2022	A79V negative	WT	12436.2	372265	43.34853	16137141	3359	110.82614	6.20816
858_slide1_topRow_XY04	858	5XFAD	male	7/14/2022	A79V negative	WT	12436.2	277370	40.62147	11267177	3363	82.47696	5.14394
869_slide1_topRow_XY01	869	5XFAD	female	7/20/2022	APP V717I Positive	APP	16574.1	921343	42.87861	39505909	3899	236.30239	16.97219
869_slide1_topRow_XY02	869	5XFAD	female	7/20/2022	APP V717I Positive	APP	16574.1	823105	42.3271	34839645	3716	221.50296	14.83768
869_slide1_topRow_XY03	869	5XFAD	female	7/20/2022	APP V717I Positive	APP	16574.1	951264	41.19115	39183654	4947	192.29109	15.63157
869_slide1_topRow_XY04	869	5XFAD	female	7/20/2022	APP V717I Positive	APP	16574.1	954102	40.88306	39006610	4561	209.18702	18.30796
