# Supplementary material for: Autosomal Dominant Alzheimer’s Disease Mutations in Human Microglia Are Not Sufficient to Trigger Amyloid Pathology in WT Mice but Might Affect Pathology in 5XFAD Mice
Source: Int J Mol Sci. 2024 Feb 22;25(5):2565. doi: 10.3390/ijms25052565 (PMC10932392; doi:10.3390/ijms25052565)
Supplement: Supplementary file 1 [file ijms-25-02565-s001.zip › Raw data and analysis/at8 data.xlsx]

## Sheet: Sheet1
AnimalID	mouse_sex	injection_date	cell_line	cell_line_mutation	genotype	Plaque_Area	plaque_area_average	plaque_area_norm	Number_of_Neuritic_Dystrophies	neuritic_dys_plaque_area	neuritic_dys_plaque_area_x	neuritic_plaque_mean_ms	neuritic_mean_ms
481	female	2022-01-17	12343.1	G217R Positive	PSEN1	70.787	273.073	0.259224	0	0	0	3.92158	9.5625
481	female	2022-01-17	12343.1	G217R Positive	PSEN1	68.546		0.251018	2	0.0291775	2.91775
481	female	2022-01-17	12343.1	G217R Positive	PSEN1	177.936		0.651607	8	0.04496	4.496
481	female	2022-01-17	12343.1	G217R Positive	PSEN1	91.424		0.334797	2	0.0218761	2.18761
481	female	2022-01-17	12343.1	G217R Positive	PSEN1	198.013		0.72513	7	0.0353512	3.53512
481	female	2022-01-17	12343.1	G217R Positive	PSEN1	173.369		0.634883	10	0.0576804	5.76804
481	female	2022-01-17	12343.1	G217R Positive	PSEN1	235.712		0.863184	16	0.0678794	6.78794
481	female	2022-01-17	12343.1	G217R Positive	PSEN1	216.195		0.791713	10	0.0462545	4.62545
481	female	2022-01-17	12343.1	G217R Positive	PSEN1	421.705		1.5443	10	0.0237133	2.37133
481	female	2022-01-17	12343.1	G217R Positive	PSEN1	294.047		1.07681	28	0.0952229	9.52229
481	female	2022-01-17	12343.1	G217R Positive	PSEN1	283.362		1.03768	5	0.0176453	1.76453
481	female	2022-01-17	12343.1	G217R Positive	PSEN1	352.167		1.28965	7	0.0198769	1.98769
481	female	2022-01-17	12343.1	G217R Positive	PSEN1	355.528		1.30195	7	0.019689	1.9689
481	female	2022-01-17	12343.1	G217R Positive	PSEN1	215.074		0.787607	6	0.0278974	2.78974
481	female	2022-01-17	12343.1	G217R Positive	PSEN1	524.718		1.92153	20	0.0381157	3.81157
551	female	2022-02-25	15553.3	APP V717L Positive	APP	182.675		0.668961	15	0.082113	8.2113	4.30236	7.4
551	female	2022-02-25	15553.3	APP V717L Positive	APP	93.794		0.343476	10	0.106617	10.6617
551	female	2022-02-25	15553.3	APP V717L Positive	APP	85.134		0.311763	8	0.0939695	9.39695
551	female	2022-02-25	15553.3	APP V717L Positive	APP	120.075		0.439718	1	0.00832813	0.832813
551	female	2022-02-25	15553.3	APP V717L Positive	APP	139.29		0.510084	5	0.0358963	3.58963
551	female	2022-02-25	15553.3	APP V717L Positive	APP	358.716		1.31363	16	0.0446035	4.46035
551	female	2022-02-25	15553.3	APP V717L Positive	APP	443.29		1.62334	3	0.00676758	0.676758
551	female	2022-02-25	15553.3	APP V717L Positive	APP	185.131		0.677955	7	0.0378111	3.78111
551	female	2022-02-25	15553.3	APP V717L Positive	APP	370.909		1.35828	6	0.0161765	1.61765
551	female	2022-02-25	15553.3	APP V717L Positive	APP	145.839		0.534067	3	0.0205706	2.05706
551	female	2022-02-25	15553.3	APP V717L Positive	APP	223.433		0.818218	6	0.0268537	2.68537
551	female	2022-02-25	15553.3	APP V717L Positive	APP	340.018		1.24516	8	0.0235282	2.35282
551	female	2022-02-25	15553.3	APP V717L Positive	APP	149.458		0.54732	6	0.0401451	4.01451
551	female	2022-02-25	15553.3	APP V717L Positive	APP	213.825		0.783034	10	0.0467672	4.67672
551	female	2022-02-25	15553.3	APP V717L Positive	APP	126.796		0.464331	7	0.0552068	5.52068
561	female	2022-02-25	15553.3	APP V717L Positive	APP	151.181		0.553629	14	0.0926042	9.26042	3.98741	9.73333
561	female	2022-02-25	15553.3	APP V717L Positive	APP	269.619		0.987353	4	0.0148357	1.48357
561	female	2022-02-25	15553.3	APP V717L Positive	APP	305.077		1.1172	5	0.0163893	1.63893
561	female	2022-02-25	15553.3	APP V717L Positive	APP	263.716		0.965736	19	0.0720472	7.20472
561	female	2022-02-25	15553.3	APP V717L Positive	APP	220.158		0.806225	17	0.0772173	7.72173
561	female	2022-02-25	15553.3	APP V717L Positive	APP	169.664		0.621315	7	0.041258	4.1258
561	female	2022-02-25	15553.3	APP V717L Positive	APP	39.379		0.144207	0	0	0
561	female	2022-02-25	15553.3	APP V717L Positive	APP	130.803		0.479005	8	0.0611607	6.11607
561	female	2022-02-25	15553.3	APP V717L Positive	APP	162.254		0.594179	0	0	0
561	female	2022-02-25	15553.3	APP V717L Positive	APP	612.954		2.24466	17	0.0277345	2.77345
561	female	2022-02-25	15553.3	APP V717L Positive	APP	343.852		1.2592	16	0.0465316	4.65316
561	female	2022-02-25	15553.3	APP V717L Positive	APP	396.328		1.45137	14	0.0353243	3.53243
561	female	2022-02-25	15553.3	APP V717L Positive	APP	306.843		1.12367	16	0.0521439	5.21439
561	female	2022-02-25	15553.3	APP V717L Positive	APP	124.383		0.455494	3	0.0241191	2.41191
561	female	2022-02-25	15553.3	APP V717L Positive	APP	163.288		0.597966	6	0.0367449	3.67449
562	female	2022-02-25	15553.3	APP V717L Positive	APP	468.321		1.71501	21	0.044841	4.4841	4.03757	9.66667
562	female	2022-02-25	15553.3	APP V717L Positive	APP	455.008		1.66625	25	0.0549441	5.49441
562	female	2022-02-25	15553.3	APP V717L Positive	APP	753.665		2.75994	22	0.0291907	2.91907
562	female	2022-02-25	15553.3	APP V717L Positive	APP	190.129		0.696258	9	0.0473363	4.73363
562	female	2022-02-25	15553.3	APP V717L Positive	APP	206.889		0.757634	7	0.0338346	3.38346
562	female	2022-02-25	15553.3	APP V717L Positive	APP	306.412		1.12209	12	0.039163	3.9163
562	female	2022-02-25	15553.3	APP V717L Positive	APP	255.186		0.934499	19	0.0744555	7.44555
562	female	2022-02-25	15553.3	APP V717L Positive	APP	373.537		1.3679	1	0.00267711	0.267711
562	female	2022-02-25	15553.3	APP V717L Positive	APP	193.834		0.709826	2	0.0103181	1.03181
562	female	2022-02-25	15553.3	APP V717L Positive	APP	170.095		0.622893	3	0.0176372	1.76372
562	female	2022-02-25	15553.3	APP V717L Positive	APP	304.732		1.11594	10	0.0328157	3.28157
562	female	2022-02-25	15553.3	APP V717L Positive	APP	55.104		0.201793	1	0.0181475	1.81475
562	female	2022-02-25	15553.3	APP V717L Positive	APP	246.957		0.904364	7	0.028345	2.8345
562	female	2022-02-25	15553.3	APP V717L Positive	APP	34.898		0.127798	6	0.17193	17.193
562	female	2022-02-25	15553.3	APP V717L Positive	APP	71.562		0.262062	0	0	0
567	male	2022-02-25	12445 mix	G217R negative	WT	96.637		0.353888	3	0.031044	3.1044	1.91492	2.53333
567	male	2022-02-25	12445 mix	G217R negative	WT	113.138		0.414315	1	0.00883876	0.883876
567	male	2022-02-25	12445 mix	G217R negative	WT	124.469		0.455809	3	0.0241024	2.41024
567	male	2022-02-25	12445 mix	G217R negative	WT	191.077		0.69973	8	0.0418679	4.18679
567	male	2022-02-25	12445 mix	G217R negative	WT	146.313		0.535803	5	0.0341733	3.41733
567	male	2022-02-25	12445 mix	G217R negative	WT	56.181		0.205737	0	0	0
567	male	2022-02-25	12445 mix	G217R negative	WT	71.174		0.260641	1	0.0140501	1.40501
567	male	2022-02-25	12445 mix	G217R negative	WT	153.378		0.561675	5	0.0325992	3.25992
567	male	2022-02-25	12445 mix	G217R negative	WT	77.206		0.282731	2	0.0259047	2.59047
567	male	2022-02-25	12445 mix	G217R negative	WT	155.231		0.568461	4	0.025768	2.5768
567	male	2022-02-25	12445 mix	G217R negative	WT	127.916		0.468432	0	0	0
567	male	2022-02-25	12445 mix	G217R negative	WT	77.422		0.283522	0	0	0
567	male	2022-02-25	12445 mix	G217R negative	WT	201.245		0.736965	1	0.00496907	0.496907
567	male	2022-02-25	12445 mix	G217R negative	WT	113.31		0.414945	4	0.0353014	3.53014
567	male	2022-02-25	12445 mix	G217R negative	WT	116.025		0.424887	1	0.00861883	0.861883
776	male	2022-06-01	16574.1	APP V717I Positive	APP	450.958		1.65142	14	0.031045	3.1045	4.97565	9.93333
776	male	2022-06-01	16574.1	APP V717I Positive	APP	552.076		2.02172	18	0.0326042	3.26042
776	male	2022-06-01	16574.1	APP V717I Positive	APP	451.217		1.65237	6	0.0132974	1.32974
776	male	2022-06-01	16574.1	APP V717I Positive	APP	352.383		1.29044	13	0.0368917	3.68917
776	male	2022-06-01	16574.1	APP V717I Positive	APP	455.051		1.66641	9	0.019778	1.9778
776	male	2022-06-01	16574.1	APP V717I Positive	APP	266.086		0.974415	15	0.0563728	5.63728
776	male	2022-06-01	16574.1	APP V717I Positive	APP	151.827		0.555995	7	0.0461051	4.61051
776	male	2022-06-01	16574.1	APP V717I Positive	APP	62.17		0.227668	4	0.0643397	6.43397
776	male	2022-06-01	16574.1	APP V717I Positive	APP	146.399		0.536118	2	0.0136613	1.36613
776	male	2022-06-01	16574.1	APP V717I Positive	APP	90.045		0.329748	3	0.0333167	3.33167
776	male	2022-06-01	16574.1	APP V717I Positive	APP	87.848		0.321702	21	0.239049	23.9049
776	male	2022-06-01	16574.1	APP V717I Positive	APP	204.002		0.747061	9	0.0441172	4.41172
776	male	2022-06-01	16574.1	APP V717I Positive	APP	232.739		0.852297	16	0.0687465	6.87465
776	male	2022-06-01	16574.1	APP V717I Positive	APP	243.294		0.89095	10	0.0411025	4.11025
776	male	2022-06-01	16574.1	APP V717I Positive	APP	337.82		1.23711	2	0.00592031	0.592031
782	female	2022-06-01	FA12462	APP V717I Negative	WT	906.699		3.32036	25	0.0275725	2.75725	1.81431	10.2667
782	female	2022-06-01	FA12462	APP V717I Negative	WT	394.346		1.44411	3	0.00760753	0.760753
782	female	2022-06-01	FA12462	APP V717I Negative	WT	353.331		1.29391	2	0.00566041	0.566041
782	female	2022-06-01	FA12462	APP V717I Negative	WT	719.198		2.63372	13	0.0180757	1.80757
782	female	2022-06-01	FA12462	APP V717I Negative	WT	805.021		2.94801	17	0.0211175	2.11175
782	female	2022-06-01	FA12462	APP V717I Negative	WT	822.083		3.01049	19	0.023112	2.3112
782	female	2022-06-01	FA12462	APP V717I Negative	WT	454.75		1.66531	5	0.0109951	1.09951
782	female	2022-06-01	FA12462	APP V717I Negative	WT	378.018		1.38431	6	0.0158723	1.58723
782	female	2022-06-01	FA12462	APP V717I Negative	WT	524.029		1.91901	8	0.0152663	1.52663
782	female	2022-06-01	FA12462	APP V717I Negative	WT	340.707		1.24768	12	0.0352209	3.52209
782	female	2022-06-01	FA12462	APP V717I Negative	WT	427.952		1.56717	8	0.0186937	1.86937
782	female	2022-06-01	FA12462	APP V717I Negative	WT	176.773		0.647348	0	0	0
782	female	2022-06-01	FA12462	APP V717I Negative	WT	1238.19		4.53427	17	0.0137298	1.37298
782	female	2022-06-01	FA12462	APP V717I Negative	WT	314.555		1.15191	8	0.0254328	2.54328
782	female	2022-06-01	FA12462	APP V717I Negative	WT	325.541		1.19214	11	0.0337899	3.37899
832	female	2022-07-08	12434.1	G217R Positive	PSEN1	879.255		3.21986	21	0.0238839	2.38839	5.2989	23.7333
832	female	2022-07-08	12434.1	G217R Positive	PSEN1	386.72		1.41618	22	0.0568887	5.68887
832	female	2022-07-08	12434.1	G217R Positive	PSEN1	348.419		1.27592	9	0.025831	2.5831
832	female	2022-07-08	12434.1	G217R Positive	PSEN1	361.215		1.32278	5	0.0138422	1.38422
832	female	2022-07-08	12434.1	G217R Positive	PSEN1	267.637		0.980095	8	0.0298912	2.98912
832	female	2022-07-08	12434.1	G217R Positive	PSEN1	791.493		2.89847	36	0.0454837	4.54837
832	female	2022-07-08	12434.1	G217R Positive	PSEN1	372.546		1.36427	17	0.0456319	4.56319
832	female	2022-07-08	12434.1	G217R Positive	PSEN1	745.523		2.73013	47	0.063043	6.3043
832	female	2022-07-08	12434.1	G217R Positive	PSEN1	547.725		2.00579	40	0.0730293	7.30293
832	female	2022-07-08	12434.1	G217R Positive	PSEN1	200.469		0.734124	36	0.179579	17.9579
832	female	2022-07-08	12434.1	G217R Positive	PSEN1	569.094		2.08404	12	0.0210861	2.10861
832	female	2022-07-08	12434.1	G217R Positive	PSEN1	210.292		0.770096	14	0.0665741	6.65741
832	female	2022-07-08	12434.1	G217R Positive	PSEN1	707.997		2.59271	22	0.0310736	3.10736
832	female	2022-07-08	12434.1	G217R Positive	PSEN1	873.525		3.19887	39	0.0446467	4.46467
832	female	2022-07-08	12434.1	G217R Positive	PSEN1	376.596		1.37911	28	0.0743502	7.43502
835	male	2022-07-08	12445.5	G217R negative	WT	235.841		0.863657	6	0.0254409	2.54409	5.84308	13.4
835	male	2022-07-08	12445.5	G217R negative	WT	160.056		0.58613	7	0.0437347	4.37347
835	male	2022-07-08	12445.5	G217R negative	WT	410.804		1.50438	14	0.0340795	3.40795
835	male	2022-07-08	12445.5	G217R negative	WT	128.476		0.470483	10	0.0778355	7.78355
835	male	2022-07-08	12445.5	G217R negative	WT	69.494		0.254489	0	0	0
835	male	2022-07-08	12445.5	G217R negative	WT	162.598		0.595439	7	0.043051	4.3051
835	male	2022-07-08	12445.5	G217R negative	WT	65.358		0.239343	8	0.122403	12.2403
835	male	2022-07-08	12445.5	G217R negative	WT	246.87		0.904045	19	0.0769636	7.69636
835	male	2022-07-08	12445.5	G217R negative	WT	274.703		1.00597	17	0.061885	6.1885
835	male	2022-07-08	12445.5	G217R negative	WT	138.17		0.505983	9	0.0651371	6.51371
835	male	2022-07-08	12445.5	G217R negative	WT	414.725		1.51874	22	0.0530472	5.30472
835	male	2022-07-08	12445.5	G217R negative	WT	313.219		1.14702	12	0.0383119	3.83119
835	male	2022-07-08	12445.5	G217R negative	WT	532.085		1.94851	27	0.0507438	5.07438
835	male	2022-07-08	12445.5	G217R negative	WT	402.231		1.47298	30	0.074584	7.4584
835	male	2022-07-08	12445.5	G217R negative	WT	118.998		0.435774	13	0.109246	10.9246
836	male	2022-07-08	12434.1	G217R Positive	PSEN1	154.24		0.564832	11	0.0713174	7.13174	4.60969	9.8
836	male	2022-07-08	12434.1	G217R Positive	PSEN1	264.966		0.970313	13	0.0490629	4.90629
836	male	2022-07-08	12434.1	G217R Positive	PSEN1	196.721		0.720398	10	0.0508334	5.08334
836	male	2022-07-08	12434.1	G217R Positive	PSEN1	77.422		0.283522	9	0.116246	11.6246
836	male	2022-07-08	12434.1	G217R Positive	PSEN1	92.199		0.337636	2	0.0216922	2.16922
836	male	2022-07-08	12434.1	G217R Positive	PSEN1	560.435		2.05233	31	0.0553142	5.53142
836	male	2022-07-08	12434.1	G217R Positive	PSEN1	724.584		2.65345	22	0.0303622	3.03622
836	male	2022-07-08	12434.1	G217R Positive	PSEN1	148.295		0.543061	8	0.0539465	5.39465
836	male	2022-07-08	12434.1	G217R Positive	PSEN1	135.025		0.494466	3	0.0222181	2.22181
836	male	2022-07-08	12434.1	G217R Positive	PSEN1	110.855		0.405954	4	0.0360832	3.60832
836	male	2022-07-08	12434.1	G217R Positive	PSEN1	29.685		0.108707	0	0	0
836	male	2022-07-08	12434.1	G217R Positive	PSEN1	233.601		0.855454	6	0.0256848	2.56848
836	male	2022-07-08	12434.1	G217R Positive	PSEN1	42.265		0.154776	0	0	0
836	male	2022-07-08	12434.1	G217R Positive	PSEN1	421.015		1.54177	20	0.0475042	4.75042
836	male	2022-07-08	12434.1	G217R Positive	PSEN1	71.95		0.263483	8	0.111188	11.1188
849	female	2022-07-14	12424.2	A79V positive	PSEN1	205.639		0.753056	12	0.0583547	5.83547	3.58331	7.6
849	female	2022-07-14	12424.2	A79V positive	PSEN1	468.494		1.71564	12	0.025614	2.5614
849	female	2022-07-14	12424.2	A79V positive	PSEN1	499.385		1.82876	11	0.0220271	2.20271
849	female	2022-07-14	12424.2	A79V positive	PSEN1	614.375		2.24986	15	0.0244151	2.44151
849	female	2022-07-14	12424.2	A79V positive	PSEN1	239.417		0.876752	5	0.0208841	2.08841
849	female	2022-07-14	12424.2	A79V positive	PSEN1	53.726		0.196746	0	0	0
849	female	2022-07-14	12424.2	A79V positive	PSEN1	42.136		0.154303	2	0.0474654	4.74654
849	female	2022-07-14	12424.2	A79V positive	PSEN1	34.338		0.125747	3	0.0873668	8.73668
849	female	2022-07-14	12424.2	A79V positive	PSEN1	43.213		0.158247	6	0.138847	13.8847
849	female	2022-07-14	12424.2	A79V positive	PSEN1	185.131		0.677955	7	0.0378111	3.78111
849	female	2022-07-14	12424.2	A79V positive	PSEN1	420.11		1.53846	5	0.0119016	1.19016
849	female	2022-07-14	12424.2	A79V positive	PSEN1	720.146		2.6372	17	0.0236063	2.36063
849	female	2022-07-14	12424.2	A79V positive	PSEN1	535.489		1.96098	2	0.0037349	0.37349
849	female	2022-07-14	12424.2	A79V positive	PSEN1	464.487		1.70097	11	0.023682	2.3682
849	female	2022-07-14	12424.2	A79V positive	PSEN1	509.079		1.86426	6	0.011786	1.1786
854	female	2022-07-14	12424.2	A79V positive	PSEN1	62.73		0.229719	2	0.0318827	3.18827	6.76232	8.4
854	female	2022-07-14	12425.2	A79V positive	PSEN1	225.113		0.824371	17	0.0755176	7.55176
854	female	2022-07-14	12426.2	A79V positive	PSEN1	95.775		0.350731	6	0.0626468	6.26468
854	female	2022-07-14	12427.2	A79V positive	PSEN1	80.524		0.294881	0	0	0
854	female	2022-07-14	12428.2	A79V positive	PSEN1	81.041		0.296775	0	0	0
854	female	2022-07-14	12429.2	A79V positive	PSEN1	414.122		1.51653	8	0.019318	1.9318
854	female	2022-07-14	12430.2	A79V positive	PSEN1	184.743		0.676534	2	0.0108258	1.08258
854	female	2022-07-14	12431.2	A79V positive	PSEN1	346.394		1.26851	8	0.0230951	2.30951
854	female	2022-07-14	12432.2	A79V positive	PSEN1	298.743		1.09401	13	0.0435157	4.35157
854	female	2022-07-14	12433.2	A79V positive	PSEN1	510.199		1.86836	19	0.0372404	3.72404
854	female	2022-07-14	12434.2	A79V positive	PSEN1	47.392		0.173551	9	0.189905	18.9905
854	female	2022-07-14	12435.2	A79V positive	PSEN1	56.569		0.207157	6	0.106065	10.6065
854	female	2022-07-14	12436.2	A79V positive	PSEN1	118.136		0.432618	27	0.22855	22.855
854	female	2022-07-14	12437.2	A79V positive	PSEN1	49.374		0.180809	8	0.162029	16.2029
854	female	2022-07-14	12438.2	A79V positive	PSEN1	42.093		0.154146	1	0.0237569	2.37569
858	male	2022-07-14	12436.2	A79V negative	WT	63.204		0.231455	7	0.110752	11.0752	4.16267	5.85714
858	male	2022-07-14	12436.2	A79V negative	WT	75.655		0.277051	3	0.0396537	3.96537
858	male	2022-07-14	12436.2	A79V negative	WT	138.988		0.508978	5	0.0359743	3.59743
858	male	2022-07-14	12436.2	A79V negative	WT	67.383		0.246759	7	0.103884	10.3884
858	male	2022-07-14	12436.2	A79V negative	WT	55.664		0.203843	5	0.0898247	8.98247
858	male	2022-07-14	12436.2	A79V negative	WT	459.963		1.6844	16	0.0347854	3.47854
858	male	2022-07-14	12436.2	A79V negative	WT	529.716		1.93984	11	0.0207658	2.07658
858	male	2022-07-14	12436.2	A79V negative	WT	785.246		2.87559	6	0.00764092	0.764092
858	male	2022-07-14	12436.2	A79V negative	WT	958.701		3.51079	11	0.0114739	1.14739
858	male	2022-07-14	12436.2	A79V negative	WT	940.046		3.44248	7	0.00744644	0.744644
858	male	2022-07-14	12436.2	A79V negative	WT	47.134		0.172606	0	0	0
858	male	2022-07-14	12436.2	A79V negative	WT	129.338		0.47364	0	0	0
858	male	2022-07-14	12436.2	A79V negative	WT	33.175		0.121488	4	0.120573	12.0573
858	male	2022-07-14	12436.2	A79V negative	WT	7.841		0.028714	0	0	0
869	female	2022-07-20	16574.1	APP V717I Positive	APP	115.422		0.422679	9	0.0779747	7.79747	5.76124	6.13333
869	female	2022-07-20	16574.1	APP V717I Positive	APP	131.363		0.481055	6	0.045675	4.5675
869	female	2022-07-20	16574.1	APP V717I Positive	APP	224.768		0.823107	6	0.0266942	2.66942
869	female	2022-07-20	16574.1	APP V717I Positive	APP	81.084		0.296932	23	0.283656	28.3656
869	female	2022-07-20	16574.1	APP V717I Positive	APP	159.41		0.583764	5	0.0313657	3.13657
869	female	2022-07-20	16574.1	APP V717I Positive	APP	24.429		0.0894597	2	0.0818699	8.18699
869	female	2022-07-20	16574.1	APP V717I Positive	APP	102.712		0.376134	3	0.0292079	2.92079
869	female	2022-07-20	16574.1	APP V717I Positive	APP	60.447		0.221359	4	0.0661737	6.61737
869	female	2022-07-20	16574.1	APP V717I Positive	APP	82.032		0.300404	1	0.0121904	1.21904
869	female	2022-07-20	16574.1	APP V717I Positive	APP	130.027		0.476163	2	0.0153814	1.53814
869	female	2022-07-20	16574.1	APP V717I Positive	APP	186.768		0.68395	10	0.0535424	5.35424
869	female	2022-07-20	16574.1	APP V717I Positive	APP	239.848		0.878331	7	0.0291852	2.91852
869	female	2022-07-20	16574.1	APP V717I Positive	APP	67.297		0.246444	1	0.0148595	1.48595
869	female	2022-07-20	16574.1	APP V717I Positive	APP	119.17		0.436404	4	0.0335655	3.35655
869	female	2022-07-20	16574.1	APP V717I Positive	APP	143.211		0.524443	9	0.0628443	6.28443
