# Supplementary material for: Autosomal Dominant Alzheimer’s Disease Mutations in Human Microglia Are Not Sufficient to Trigger Amyloid Pathology in WT Mice but Might Affect Pathology in 5XFAD Mice
Source: Int J Mol Sci. 2024 Feb 22;25(5):2565. doi: 10.3390/ijms25052565 (PMC10932392; doi:10.3390/ijms25052565)
Supplement: Supplementary file 1 [file ijms-25-02565-s001.zip › Raw data and analysis/at8_analysis.Rmd]

---
title: "ADAD_at8 analysis"
author: "CarmenRM"
date: "9/12/2023"
output: html_document
editor_options: 
  chunk_output_type: console
---
#Load packages
```{r}
library(tidyverse)
library(dplyr)
library(ggplot2)
library(readxl)
library(ggpubr)
library(viridis)
library(psych)
library(pheatmap)
library(lmerTest)
library(lme4)
library(writexl)
library(broom.mixed)
library(magrittr)
library(DirichletReg)
library(DHARMa)
library(emmeans)

```

#Load file
```{r}
#Set directory and load the files
stwd()
at8 <- read_excel("~/at8 data.xlsx")

#Add genotypes and include the information for human microglia engraftment per mouse. 
at8$genotype_class <- NA
at8$genotype_class[at8$genotype == "WT"] <- "WT"
at8$genotype_class[at8$genotype %in% c("APP", "PSEN1")] <- "ADAD"
at8$genotype_class <- factor(at8$genotype_class, levels = c("WT", "ADAD"))

engraft <- read_excel("~/fadproject_engraftment_sum.xlsx") 
at8 <- left_join(at8, engraft, by = "AnimalID")  

```

#Plot 
```{r}
at8_sum <- at8 %>%
  group_by(cell_line_mutation) %>%
  summarise(
    at8.mean = mean(neuritic_dys_plaque_area_x),
    genotype_class = first(genotype_class),
    genotype = first(genotype),
    at8.plaque = mean(Number_of_Neuritic_Dystrophies/plaque_area_norm))

ggplot(at8_sum, aes(`genotype_class`, at8.mean)) + 
  geom_point(position = position_jitter(0.1), aes(col = genotype), size = 3) + 
  geom_boxplot(alpha = 0, width = 0.5, size = 0.8, aes(col = genotype_class)) + 
  theme_classic() + theme(legend.position = "none", axis.text.x = element_text(color = "black", angle = 0, face = "bold", size = 20),                         axis.text.y = element_text(color = "black", size=11), axis.title.y = element_text(face = "bold", size =18)) +
  scale_color_manual(values = c("#AE017E", "#66AEFF", "#11017A" , "#F768A1")) + 
   ylab("Number of dystrophic 
        neurites/plaque size") + xlab("")

ggsave("~/at8.tiff", width = 4, height = 4, dpi=600)
```

######Statistics#############

```{r}
fit_at8 = lmer(log(1 + Number_of_Neuritic_Dystrophies/plaque_area_norm) ~ 1 + genotype_class + mouse_sex + human.mean + (1 | cell_line_mutation/AnimalID), data = at8)
summary(fit_at8)
plot(simulateResiduals(fit_at8))
avg_comparisons(fit_at8, variables = "genotype_class", df = insight::get_df(fit_hm_microg), transform=exp)
```
