# Supplementary material for: Autosomal Dominant Alzheimer’s Disease Mutations in Human Microglia Are Not Sufficient to Trigger Amyloid Pathology in WT Mice but Might Affect Pathology in 5XFAD Mice
Source: Int J Mol Sci. 2024 Feb 22;25(5):2565. doi: 10.3390/ijms25052565 (PMC10932392; doi:10.3390/ijms25052565)
Supplement: Supplementary file 1 [file ijms-25-02565-s001.zip › Raw data and analysis/CFC_training.csv]

Experiment	Trial	Box	Merge.ID	AnimalID	Component Name	Freeze Cnt	Time Freezing	Pct Total Time Freezing	Pct Component Time Freezing	Avg Motion Index	Min Motion Index	Max Motion Index	TrainDate	ShockAmp
APPGrp1_CFCtrain_3	1	Box 1	6640_B	270	Baseline	16	23.967	3.63	13.31	120.95	0	1746	1/20/2022	0.9
APPGrp1_CFCtrain_3	1	Box 1	6640_B	270	40s_PS1	0	0	0	0	116.44	0	1363	1/20/2022	0.9
APPGrp1_CFCtrain_3	1	Box 1	6640_B	270	40s_PS2	0	0	0	0	140.13	0	1664	1/20/2022	0.9
APPGrp1_CFCtrain_3	1	Box 1	6640_B	270	40s_PS3	0	0	0	0	132.08	0	1368	1/20/2022	0.9
APPGrp1_CFCtrain_3	1	Box 1	6640_B	270	40s_PS4	4	8.3	1.26	20.75	54.92	0	1575	1/20/2022	0.9
APPGrp1_CFCtrain_3	1	Box 1	6640_B	270	20s_PS4	0	0	0	0	99.49	0	1575	1/20/2022	0.9
APPGrp1_CFCtrain_3	1	Box 1	6640_B	270	20s_PS3	0	0	0	0	169.33	0	1368	1/20/2022	0.9
APPGrp1_CFCtrain_3	1	Box 1	6640_B	270	20s_PS2	0	0	0	0	175.25	0	1664	1/20/2022	0.9
APPGrp1_CFCtrain_3	1	Box 1	6640_B	270	20s_PS1	0	0	0	0	132.75	0	1363	1/20/2022	0.9
APPGrp1_CFCtrain_3	1	Box 2	6640_L	269	Baseline	29	59.4	9	33	53.21	0	18879	1/20/2022	0.9
APPGrp1_CFCtrain_3	1	Box 2	6640_L	269	40s_PS1	12	23	3.48	57.5	15.55	0	745	1/20/2022	0.9
APPGrp1_CFCtrain_3	1	Box 2	6640_L	269	40s_PS2	2	21.533	3.26	53.83	25	0	1291	1/20/2022	0.9
APPGrp1_CFCtrain_3	1	Box 2	6640_L	269	40s_PS3	5	31.5	4.77	78.75	24.49	0	2329	1/20/2022	0.9
APPGrp1_CFCtrain_3	1	Box 2	6640_L	269	40s_PS4	3	27.233	4.13	68.08	13.47	0	493	1/20/2022	0.9
APPGrp1_CFCtrain_3	1	Box 2	6640_L	269	20s_PS4	2	9.167	1.39	45.83	24.2	0	493	1/20/2022	0.9
APPGrp1_CFCtrain_3	1	Box 2	6640_L	269	20s_PS3	5	11.5	1.74	57.5	48.98	0	2329	1/20/2022	0.9
APPGrp1_CFCtrain_3	1	Box 2	6640_L	269	20s_PS2	1	5.9	0.89	29.5	45.11	0	1291	1/20/2022	0.9
APPGrp1_CFCtrain_3	1	Box 2	6640_L	269	20s_PS1	6	9.7	1.47	48.5	23.71	0	745	1/20/2022	0.9
APPGrp1_CFCtrain_3	1	Box 4	6640_2R	271	Baseline	12	21.433	3.25	11.91	60.6	0	582	1/20/2022	0.9
APPGrp1_CFCtrain_3	1	Box 4	6640_2R	271	40s_PS1	10	23.733	3.6	59.33	9.14	0	595	1/20/2022	0.9
APPGrp1_CFCtrain_3	1	Box 4	6640_2R	271	40s_PS2	8	15.533	2.35	38.83	23.88	0	455	1/20/2022	0.9
APPGrp1_CFCtrain_3	1	Box 4	6640_2R	271	40s_PS3	8	16.9	2.56	42.25	22.15	0	409	1/20/2022	0.9
APPGrp1_CFCtrain_3	1	Box 4	6640_2R	271	40s_PS4	9	32.267	4.89	80.67	11.91	0	559	1/20/2022	0.9
APPGrp1_CFCtrain_3	1	Box 4	6640_2R	271	20s_PS4	5	13.567	2.06	67.83	22.28	0	559	1/20/2022	0.9
APPGrp1_CFCtrain_3	1	Box 4	6640_2R	271	20s_PS3	4	4.433	0.67	22.17	36.94	0	409	1/20/2022	0.9
APPGrp1_CFCtrain_3	1	Box 4	6640_2R	271	20s_PS2	2	2.333	0.35	11.67	43.64	0	455	1/20/2022	0.9
APPGrp1_CFCtrain_3	1	Box 4	6640_2R	271	20s_PS1	4	12.167	1.84	60.83	12.79	0	595	1/20/2022	0.9
APPGrp1_train_trial2	2	Box 1	6640_2L	301	Baseline	11	25.3	3.83	14.06	92.24	0	1106	1/20/2022	0.9
APPGrp1_train_trial2	2	Box 1	6640_2L	301	40s_PS1	7	10.967	1.66	27.42	23.71	0	615	1/20/2022	0.9
APPGrp1_train_trial2	2	Box 1	6640_2L	301	40s_PS2	10	30.133	4.57	75.33	11.43	0	894	1/20/2022	0.9
APPGrp1_train_trial2	2	Box 1	6640_2L	301	40s_PS3	7	25.1	3.8	62.75	15.4	0	1428	1/20/2022	0.9
APPGrp1_train_trial2	2	Box 1	6640_2L	301	40s_PS4	4	31.967	4.84	79.92	27.84	0	2029	1/20/2022	0.9
APPGrp1_train_trial2	2	Box 1	6640_2L	301	20s_PS4	3	12	1.82	60	55.41	0	2029	1/20/2022	0.9
APPGrp1_train_trial2	2	Box 1	6640_2L	301	20s_PS3	4	5.567	0.84	27.83	30.15	0	1428	1/20/2022	0.9
APPGrp1_train_trial2	2	Box 1	6640_2L	301	20s_PS2	6	11.4	1.73	57	21.41	0	894	1/20/2022	0.9
APPGrp1_train_trial2	2	Box 1	6640_2L	301	20s_PS1	2	2.333	0.35	11.67	35.64	0	615	1/20/2022	0.9
APPGrp1_train_trial2	2	Box 2	6689_B	274	Baseline	1	1.433	0.22	0.8	221.78	0	1195	1/20/2022	0.9
APPGrp1_train_trial2	2	Box 2	6689_B	274	40s_PS1	1	1.3	0.2	3.25	74.13	0	2202	1/20/2022	0.9
APPGrp1_train_trial2	2	Box 2	6689_B	274	40s_PS2	2	2.733	0.41	6.83	74.67	0	3220	1/20/2022	0.9
APPGrp1_train_trial2	2	Box 2	6689_B	274	40s_PS3	4	5.6	0.85	14	51.5	0	2980	1/20/2022	0.9
APPGrp1_train_trial2	2	Box 2	6689_B	274	40s_PS4	7	15.8	2.39	39.5	38.71	0	3207	1/20/2022	0.9
APPGrp1_train_trial2	2	Box 2	6689_B	274	20s_PS4	1	1.333	0.2	6.67	73.57	0	3207	1/20/2022	0.9
APPGrp1_train_trial2	2	Box 2	6689_B	274	20s_PS3	0	0	0	0	86.07	0	2980	1/20/2022	0.9
APPGrp1_train_trial2	2	Box 2	6689_B	274	20s_PS2	0	0	0	0	98.44	0	3220	1/20/2022	0.9
APPGrp1_train_trial2	2	Box 2	6689_B	274	20s_PS1	0	0	0	0	59.01	0	2202	1/20/2022	0.9
APPGrp1_train_trial2	2	Box 4	6689_R	272	Baseline	12	27.367	4.15	15.2	54.45	0	645	1/20/2022	0.9
APPGrp1_train_trial2	2	Box 4	6689_R	272	40s_PS1	7	28.767	4.36	71.92	11.06	0	1374	1/20/2022	0.9
APPGrp1_train_trial2	2	Box 4	6689_R	272	40s_PS2	12	20.867	3.16	52.17	15.94	0	449	1/20/2022	0.9
APPGrp1_train_trial2	2	Box 4	6689_R	272	40s_PS3	7	32.567	4.93	81.42	12.17	0	1789	1/20/2022	0.9
APPGrp1_train_trial2	2	Box 4	6689_R	272	40s_PS4	4	37.667	5.71	94.17	4.64	0	447	1/20/2022	0.9
APPGrp1_train_trial2	2	Box 4	6689_R	272	20s_PS4	3	17.7	2.68	88.5	9.2	0	447	1/20/2022	0.9
APPGrp1_train_trial2	2	Box 4	6689_R	272	20s_PS3	4	13.267	2.01	66.33	23.51	0	1789	1/20/2022	0.9
APPGrp1_train_trial2	2	Box 4	6689_R	272	20s_PS2	4	6.233	0.94	31.17	27.49	0	449	1/20/2022	0.9
APPGrp1_train_trial2	2	Box 4	6689_R	272	20s_PS1	2	14.9	2.26	74.5	16.15	0	1374	1/20/2022	0.9
CFC_training_1	1	Box 1	6689_L	273	Baseline	5	7.633	1.16	4.24	178.65	0	1368	1/20/2022	0.9
CFC_training_1	1	Box 1	6689_L	273	40s_PS1	0	0	0	0	103.89	0	3545	1/20/2022	0.9
CFC_training_1	1	Box 1	6689_L	273	40s_PS2	1	1.6	0.24	4	91.6	0	1591	1/20/2022	0.9
CFC_training_1	1	Box 1	6689_L	273	40s_PS3	1	1.067	0.16	2.67	82.22	0	1806	1/20/2022	0.9
CFC_training_1	1	Box 1	6689_L	273	40s_PS4	6	10.867	1.65	27.17	35.95	0	1172	1/20/2022	0.9
CFC_training_1	1	Box 1	6689_L	273	20s_PS4	0	0	0	0	66.06	0	1172	1/20/2022	0.9
CFC_training_1	1	Box 1	6689_L	273	20s_PS3	0	0	0	0	133.24	0	1806	1/20/2022	0.9
CFC_training_1	1	Box 1	6689_L	273	20s_PS2	0	0	0	0	145.4	0	1591	1/20/2022	0.9
CFC_training_1	1	Box 1	6689_L	273	20s_PS1	0	0	0	0	192.98	0	3545	1/20/2022	0.9
CFC_training_1	1	Box 2	6689_2L	276	Baseline	14	74.867	11.34	41.59	49.02	0	738	1/20/2022	0.9
CFC_training_1	1	Box 2	6689_2L	276	40s_PS1	1	1.2	0.18	3	44.81	0	444	1/20/2022	0.9
CFC_training_1	1	Box 2	6689_2L	276	40s_PS2	5	9.767	1.48	24.42	87.33	0	1482	1/20/2022	0.9
CFC_training_1	1	Box 2	6689_2L	276	40s_PS3	5	11.633	1.76	29.08	35.54	0	528	1/20/2022	0.9
CFC_training_1	1	Box 2	6689_2L	276	40s_PS4	0	0	0	0	110	0	830	1/20/2022	0.9
CFC_training_1	1	Box 2	6689_2L	276	20s_PS4	0	0	0	0	131.95	0	830	1/20/2022	0.9
CFC_training_1	1	Box 2	6689_2L	276	20s_PS3	0	0	0	0	54.2	0	528	1/20/2022	0.9
CFC_training_1	1	Box 2	6689_2L	276	20s_PS2	0	0	0	0	154.99	0	1482	1/20/2022	0.9
CFC_training_1	1	Box 2	6689_2L	276	20s_PS1	0	0	0	0	63.22	0	444	1/20/2022	0.9
CFC_training_1	1	Box 4	6640_R	272	Baseline	22	75.533	11.44	41.96	22.08	0	424	1/20/2022	0.9
CFC_training_1	1	Box 4	6640_R	272	40s_PS1	9	31.167	4.72	77.92	5.1	0	143	1/20/2022	0.9
CFC_training_1	1	Box 4	6640_R	272	40s_PS2	12	32.567	4.93	81.42	4.31	0	191	1/20/2022	0.9
CFC_training_1	1	Box 4	6640_R	272	40s_PS3	5	22.933	3.47	57.33	19.5	0	556	1/20/2022	0.9
CFC_training_1	1	Box 4	6640_R	272	40s_PS4	5	30.267	4.59	75.67	8.42	0	277	1/20/2022	0.9
CFC_training_1	1	Box 4	6640_R	272	20s_PS4	4	9.433	1.43	47.17	16.65	0	277	1/20/2022	0.9
CFC_training_1	1	Box 4	6640_R	272	20s_PS3	3	6.267	0.95	31.33	36.27	0	556	1/20/2022	0.9
CFC_training_1	1	Box 4	6640_R	272	20s_PS2	7	13.967	2.12	69.83	7.15	0	191	1/20/2022	0.9
CFC_training_1	1	Box 4	6640_R	272	20s_PS1	4	11.433	1.73	57.17	9.38	0	143	1/20/2022	0.9
VF021022_122540	TRAINING_TRIAL1	Box 1	6667_2R	305	Baseline	25	57.2	8.67	31.78	64.51	0	1012	2/11/2022	0.9
VF021022_122540	TRAINING_TRIAL1	Box 1	6667_2R	305	40s_PS1	11	16.667	2.53	41.67	20	0	568	2/11/2022	0.9
VF021022_122540	TRAINING_TRIAL1	Box 1	6667_2R	305	40s_PS2	11	15.333	2.32	38.33	13.98	0	741	2/11/2022	0.9
VF021022_122540	TRAINING_TRIAL1	Box 1	6667_2R	305	40s_PS3	11	29.2	4.42	73	39.52	0	2728	2/11/2022	0.9
VF021022_122540	TRAINING_TRIAL1	Box 1	6667_2R	305	40s_PS4	6	25.367	3.84	63.42	27.76	0	1766	2/11/2022	0.9
VF021022_122540	TRAINING_TRIAL1	Box 1	6667_2R	305	20s_PS4	2	6.767	1.03	33.83	52.76	0	1766	2/11/2022	0.9
VF021022_122540	TRAINING_TRIAL1	Box 1	6667_2R	305	20s_PS3	6	10.1	1.53	50.5	77.57	0	2728	2/11/2022	0.9
VF021022_122540	TRAINING_TRIAL1	Box 1	6667_2R	305	20s_PS2	6	7.267	1.1	36.33	18.86	0	741	2/11/2022	0.9
VF021022_122540	TRAINING_TRIAL1	Box 1	6667_2R	305	20s_PS1	6	8.367	1.27	41.83	28.63	0	568	2/11/2022	0.9
VF021022_122540	TRAINING_TRIAL1	Box 3	6667_2L	306	Baseline	14	18.433	2.79	10.24	107.14	0	1199	2/11/2022	0.9
VF021022_122540	TRAINING_TRIAL1	Box 3	6667_2L	306	40s_PS1	7	11.5	1.74	28.75	39.47	0	2345	2/11/2022	0.9
VF021022_122540	TRAINING_TRIAL1	Box 3	6667_2L	306	40s_PS2	7	14.467	2.19	36.17	48.46	0	3690	2/11/2022	0.9
VF021022_122540	TRAINING_TRIAL1	Box 3	6667_2L	306	40s_PS3	7	16	2.42	40	35.47	0	987	2/11/2022	0.9
VF021022_122540	TRAINING_TRIAL1	Box 3	6667_2L	306	40s_PS4	7	26.167	3.96	65.42	41.03	0	2879	2/11/2022	0.9
VF021022_122540	TRAINING_TRIAL1	Box 3	6667_2L	306	20s_PS4	3	8.033	1.22	40.17	80.94	0	2879	2/11/2022	0.9
VF021022_122540	TRAINING_TRIAL1	Box 3	6667_2L	306	20s_PS3	3	7.133	1.08	35.67	37.31	0	987	2/11/2022	0.9
VF021022_122540	TRAINING_TRIAL1	Box 3	6667_2L	306	20s_PS2	2	3.233	0.49	16.17	76.41	0	3690	2/11/2022	0.9
VF021022_122540	TRAINING_TRIAL1	Box 3	6667_2L	306	20s_PS1	2	2.667	0.4	13.33	70.13	0	2345	2/11/2022	0.9
VF021022_122540	TRAINING_TRIAL1	Box 4	6667_L	303	Baseline	35	151.3	22.92	84.06	2.43	0	172	2/11/2022	0.9
VF021022_122540	TRAINING_TRIAL1	Box 4	6667_L	303	40s_PS1	7	19.133	2.9	47.83	14.05	0	354	2/11/2022	0.9
VF021022_122540	TRAINING_TRIAL1	Box 4	6667_L	303	40s_PS2	3	35.8	5.42	89.5	7.71	0	1190	2/11/2022	0.9
VF021022_122540	TRAINING_TRIAL1	Box 4	6667_L	303	40s_PS3	10	26.467	4.01	66.17	5.84	0	201	2/11/2022	0.9
VF021022_122540	TRAINING_TRIAL1	Box 4	6667_L	303	40s_PS4	6	33.467	5.07	83.67	9.33	0	769	2/11/2022	0.9
VF021022_122540	TRAINING_TRIAL1	Box 4	6667_L	303	20s_PS4	5	13.5	2.05	67.5	18.54	0	769	2/11/2022	0.9
VF021022_122540	TRAINING_TRIAL1	Box 4	6667_L	303	20s_PS3	4	6.3	0.95	31.5	10.5	0	201	2/11/2022	0.9
VF021022_122540	TRAINING_TRIAL1	Box 4	6667_L	303	20s_PS2	3	15.8	2.39	79	15.42	0	1190	2/11/2022	0.9
VF021022_122540	TRAINING_TRIAL1	Box 4	6667_L	303	20s_PS1	2	4.167	0.63	20.83	23.66	0	354	2/11/2022	0.9
VF021022_125445	TRAININGTRIAL2	Box 3	6667_B	304	Baseline	33	69.1	10.47	38.39	40.28	0	518	2/11/2022	0.9
VF021022_125445	TRAININGTRIAL2	Box 3	6667_B	304	40s_PS1	6	10.767	1.63	26.92	36.01	0	783	2/11/2022	0.9
VF021022_125445	TRAININGTRIAL2	Box 3	6667_B	304	40s_PS2	7	30.367	4.6	75.92	9.84	0	463	2/11/2022	0.9
VF021022_125445	TRAININGTRIAL2	Box 3	6667_B	304	40s_PS3	4	31.5	4.77	78.75	9.13	0	700	2/11/2022	0.9
VF021022_125445	TRAININGTRIAL2	Box 3	6667_B	304	40s_PS4	5	36.2	5.48	90.5	9.02	0	1398	2/11/2022	0.9
VF021022_125445	TRAININGTRIAL2	Box 3	6667_B	304	20s_PS4	3	16.267	2.46	81.33	17.63	0	1398	2/11/2022	0.9
VF021022_125445	TRAININGTRIAL2	Box 3	6667_B	304	20s_PS3	2	11.167	1.69	55.83	18.08	0	700	2/11/2022	0.9
VF021022_125445	TRAININGTRIAL2	Box 3	6667_B	304	20s_PS2	4	11.1	1.68	55.5	18.63	0	463	2/11/2022	0.9
VF021022_125445	TRAININGTRIAL2	Box 3	6667_B	304	20s_PS1	1	1.067	0.16	5.33	63.91	0	783	2/11/2022	0.9
VF021022_125445	TRAININGTRIAL2	Box 4	6667_R	302	Baseline	28	71.933	10.9	39.96	24.27	0	460	2/11/2022	0.9
VF021022_125445	TRAININGTRIAL2	Box 4	6667_R	302	40s_PS1	11	28.867	4.37	72.17	13.59	0	1378	2/11/2022	0.9
VF021022_125445	TRAININGTRIAL2	Box 4	6667_R	302	40s_PS2	5	25.833	3.91	64.58	7.88	0	367	2/11/2022	0.9
VF021022_125445	TRAININGTRIAL2	Box 4	6667_R	302	40s_PS3	3	36.467	5.53	91.17	3.89	0	287	2/11/2022	0.9
VF021022_125445	TRAININGTRIAL2	Box 4	6667_R	302	40s_PS4	5	33.1	5.02	82.75	6.21	0	303	2/11/2022	0.9
VF021022_125445	TRAININGTRIAL2	Box 4	6667_R	302	20s_PS4	5	13.1	1.98	65.5	12.37	0	303	2/11/2022	0.9
VF021022_125445	TRAININGTRIAL2	Box 4	6667_R	302	20s_PS3	3	16.467	2.49	82.33	7.78	0	287	2/11/2022	0.9
VF021022_125445	TRAININGTRIAL2	Box 4	6667_R	302	20s_PS2	3	8.267	1.25	41.33	14.24	0	367	2/11/2022	0.9
VF021022_125445	TRAININGTRIAL2	Box 4	6667_R	302	20s_PS1	7	15.633	2.37	78.17	20.19	0	1378	2/11/2022	0.9
FAD_groupA_training_trial1-3		Box 2	6281_R	483	Baseline	2	5.8	0.88	3.22	175.2	0	1348	7/28/2022	0.6
FAD_groupA_training_trial1-3		Box 2	6281_R	483	40s_PS1	3	3.967	0.6	9.92	64.59	0	3528	7/28/2022	0.6
FAD_groupA_training_trial1-3		Box 2	6281_R	483	40s_PS2	2	2.467	0.37	6.17	71.77	0	1877	7/28/2022	0.6
FAD_groupA_training_trial1-3		Box 2	6281_R	483	40s_PS3	4	12.267	1.86	30.67	33.43	0	1039	7/28/2022	0.6
FAD_groupA_training_trial1-3		Box 2	6281_R	483	40s_PS4	8	21.567	3.27	53.92	41.66	0	5140	7/28/2022	0.6
FAD_groupA_training_trial1-3		Box 2	6281_R	483	20s_PS4	3	6.333	0.96	31.67	73.97	0	5140	7/28/2022	0.6
FAD_groupA_training_trial1-3		Box 2	6281_R	483	20s_PS3	1	1.533	0.23	7.67	53.1	0	1039	7/28/2022	0.6
FAD_groupA_training_trial1-3		Box 2	6281_R	483	20s_PS2	0	0	0	0	95.94	0	1877	7/28/2022	0.6
FAD_groupA_training_trial1-3		Box 2	6281_R	483	20s_PS1	1	1.667	0.25	8.33	108.09	0	3528	7/28/2022	0.6
FAD_groupA_training_trial1-3		Box 3	6287_R	481	Baseline	32	43.867	6.65	24.37	95.06	0	1422	7/28/2022	0.6
FAD_groupA_training_trial1-3		Box 3	6287_R	481	40s_PS1	5	7.367	1.12	18.42	121.29	0	2861	7/28/2022	0.6
FAD_groupA_training_trial1-3		Box 3	6287_R	481	40s_PS2	5	19.5	2.95	48.75	75.97	0	3590	7/28/2022	0.6
FAD_groupA_training_trial1-3		Box 3	6287_R	481	40s_PS3	6	16.433	2.49	41.08	51.63	0	2869	7/28/2022	0.6
FAD_groupA_training_trial1-3		Box 3	6287_R	481	40s_PS4	5	24.467	3.71	61.17	44.25	0	1295	7/28/2022	0.6
FAD_groupA_training_trial1-3		Box 3	6287_R	481	20s_PS4	2	5.633	0.85	28.17	85.06	0	1295	7/28/2022	0.6
FAD_groupA_training_trial1-3		Box 3	6287_R	481	20s_PS3	2	2.2	0.33	11	89.51	0	2869	7/28/2022	0.6
FAD_groupA_training_trial1-3		Box 3	6287_R	481	20s_PS2	2	4.767	0.72	23.83	127.24	0	3590	7/28/2022	0.6
FAD_groupA_training_trial1-3		Box 3	6287_R	481	20s_PS1	2	3.8	0.58	19	152.49	0	2861	7/28/2022	0.6
FAD_groupA_training_trial1-3		Box 4	6281_2L	487	Baseline	7	10.867	1.65	6.04	229.38	0	1466	7/28/2022	0.6
FAD_groupA_training_trial1-3		Box 4	6281_2L	487	40s_PS1	8	13.767	2.09	34.42	28.07	0	704	7/28/2022	0.6
FAD_groupA_training_trial1-3		Box 4	6281_2L	487	40s_PS2	4	15.933	2.41	39.83	32.24	0	2127	7/28/2022	0.6
FAD_groupA_training_trial1-3		Box 4	6281_2L	487	40s_PS3	9	25.433	3.85	63.58	21.97	0	1320	7/28/2022	0.6
FAD_groupA_training_trial1-3		Box 4	6281_2L	487	40s_PS4	6	29.9	4.53	74.75	9.8	0	1279	7/28/2022	0.6
FAD_groupA_training_trial1-3		Box 4	6281_2L	487	20s_PS4	4	9.567	1.45	47.83	18.93	0	1279	7/28/2022	0.6
FAD_groupA_training_trial1-3		Box 4	6281_2L	487	20s_PS3	4	9.1	1.38	45.5	40.84	0	1320	7/28/2022	0.6
FAD_groupA_training_trial1-3		Box 4	6281_2L	487	20s_PS2	2	3.533	0.54	17.67	58.8	0	2127	7/28/2022	0.6
FAD_groupA_training_trial1-3		Box 4	6281_2L	487	20s_PS1	2	2.167	0.33	10.83	44.03	0	704	7/28/2022	0.6
FAD_groupA_training_trial4-6		Box 2	6287_2R	486	Baseline	4	4.5	0.68	2.5	256.15	0	1586	7/28/2022	0.6
FAD_groupA_training_trial4-6		Box 2	6287_2R	486	40s_PS1	2	2.867	0.43	7.17	81.52	0	1773	7/28/2022	0.6
FAD_groupA_training_trial4-6		Box 2	6287_2R	486	40s_PS2	2	4.3	0.65	10.75	164.35	0	876	7/28/2022	0.6
FAD_groupA_training_trial4-6		Box 2	6287_2R	486	40s_PS3	5	10.7	1.62	26.75	103.64	0	2944	7/28/2022	0.6
FAD_groupA_training_trial4-6		Box 2	6287_2R	486	40s_PS4	4	8.367	1.27	20.92	118.94	0	774	7/28/2022	0.6
FAD_groupA_training_trial4-6		Box 2	6287_2R	486	20s_PS4	0	0	0	0	193.21	0	774	7/28/2022	0.6
FAD_groupA_training_trial4-6		Box 2	6287_2R	486	20s_PS3	1	1.433	0.22	7.17	159.09	0	2944	7/28/2022	0.6
FAD_groupA_training_trial4-6		Box 2	6287_2R	486	20s_PS2	0	0	0	0	240.31	3	876	7/28/2022	0.6
FAD_groupA_training_trial4-6		Box 2	6287_2R	486	20s_PS1	1	1.533	0.23	7.67	108.68	0	1773	7/28/2022	0.6
FAD_groupA_training_trial4-6		Box 3	6281_L	485	Baseline	13	20.8	3.15	11.56	168.04	0	2300	7/28/2022	0.6
FAD_groupA_training_trial4-6		Box 3	6281_L	485	40s_PS1	5	7.667	1.16	19.17	73.74	0	3903	7/28/2022	0.6
FAD_groupA_training_trial4-6		Box 3	6281_L	485	40s_PS2	8	16.433	2.49	41.08	64.85	0	1206	7/28/2022	0.6
FAD_groupA_training_trial4-6		Box 3	6281_L	485	40s_PS3	3	31.567	4.78	78.92	35.73	0	1805	7/28/2022	0.6
FAD_groupA_training_trial4-6		Box 3	6281_L	485	40s_PS4	7	19.467	2.95	48.67	38.82	0	789	7/28/2022	0.6
FAD_groupA_training_trial4-6		Box 3	6281_L	485	20s_PS4	4	8.567	1.3	42.83	28.51	0	762	7/28/2022	0.6
FAD_groupA_training_trial4-6		Box 3	6281_L	485	20s_PS3	3	11.567	1.75	57.83	71.44	0	1805	7/28/2022	0.6
FAD_groupA_training_trial4-6		Box 3	6281_L	485	20s_PS2	3	4.6	0.7	23	69.19	0	1206	7/28/2022	0.6
FAD_groupA_training_trial4-6		Box 3	6281_L	485	20s_PS1	1	1	0.15	5	122.17	0	3903	7/28/2022	0.6
FAD_groupA_training_trial4-6		Box 4	6287_B	484	Baseline	10	17.567	2.66	9.76	74.14	0	704	7/28/2022	0.6
FAD_groupA_training_trial4-6		Box 4	6287_B	484	40s_PS1	11	24.667	3.74	61.67	24.65	0	1116	7/28/2022	0.6
FAD_groupA_training_trial4-6		Box 4	6287_B	484	40s_PS2	8	21.067	3.19	52.67	17.52	0	277	7/28/2022	0.6
FAD_groupA_training_trial4-6		Box 4	6287_B	484	40s_PS3	12	25.9	3.92	64.75	24.31	0	1042	7/28/2022	0.6
FAD_groupA_training_trial4-6		Box 4	6287_B	484	40s_PS4	3	35.667	5.4	89.17	11.68	0	2703	7/28/2022	0.6
FAD_groupA_training_trial4-6		Box 4	6287_B	484	20s_PS4	2	15.7	2.38	78.5	23.09	0	2703	7/28/2022	0.6
FAD_groupA_training_trial4-6		Box 4	6287_B	484	20s_PS3	6	11.833	1.79	59.17	45.61	0	1042	7/28/2022	0.6
FAD_groupA_training_trial4-6		Box 4	6287_B	484	20s_PS2	2	3	0.45	15	30.34	0	277	7/28/2022	0.6
FAD_groupA_training_trial4-6		Box 4	6287_B	484	20s_PS1	6	8.7	1.32	43.5	45.38	0	1116	7/28/2022	0.6
cfc_train_1-4		Box 1	6248_2R	551	Baseline	4	6.833	1.04	3.8	258.39	0	1923	9/8/2022	0.5
cfc_train_1-4		Box 1	6248_2R	551	40s_PS1	10	22.3	3.38	55.75	39.7	0	1549	9/8/2022	0.5
cfc_train_1-4		Box 1	6248_2R	551	40s_PS2	3	15.333	2.32	38.33	67.47	0	3774	9/8/2022	0.5
cfc_train_1-4		Box 1	6248_2R	551	40s_PS3	4	7.467	1.13	18.67	138.93	0	1821	9/8/2022	0.5
cfc_train_1-4		Box 1	6248_2R	551	40s_PS4	3	11.8	1.79	29.5	99.97	0	1779	9/8/2022	0.5
cfc_train_1-4		Box 1	6248_2R	551	20s_PS4	0	0	0	0	178.68	0	1779	9/8/2022	0.5
cfc_train_1-4		Box 1	6248_2R	551	20s_PS3	1	1.667	0.25	8.33	246.18	0	1821	9/8/2022	0.5
cfc_train_1-4		Box 1	6248_2R	551	20s_PS2	1	1.933	0.29	9.67	121.46	0	3774	9/8/2022	0.5
cfc_train_1-4		Box 1	6248_2R	551	20s_PS1	4	8.9	1.35	44.5	62.63	0	1549	9/8/2022	0.5
cfc_train_1-4		Box 2	6219_B	561	Baseline	2	2.1	0.32	1.17	144.65	0	1307	9/8/2022	0.5
cfc_train_1-4		Box 2	6219_B	561	40s_PS1	0	0	0	0	113.46	0	1148	9/8/2022	0.5
cfc_train_1-4		Box 2	6219_B	561	40s_PS2	1	1.7	0.26	4.25	99.32	0	1417	9/8/2022	0.5
cfc_train_1-4		Box 2	6219_B	561	40s_PS3	6	17.967	2.72	44.92	25.91	0	994	9/8/2022	0.5
cfc_train_1-4		Box 2	6219_B	561	40s_PS4	4	30.367	4.6	75.92	27.39	0	1466	9/8/2022	0.5
cfc_train_1-4		Box 2	6219_B	561	20s_PS4	3	10.433	1.58	52.17	54.69	0	1466	9/8/2022	0.5
cfc_train_1-4		Box 2	6219_B	561	20s_PS3	1	1.367	0.21	6.83	48.17	0	994	9/8/2022	0.5
cfc_train_1-4		Box 2	6219_B	561	20s_PS2	0	0	0	0	138.03	0	1417	9/8/2022	0.5
cfc_train_1-4		Box 2	6219_B	561	20s_PS1	0	0	0	0	178.65	0	1148	9/8/2022	0.5
cfc_train_1-4		Box 3	6246_B	561	Baseline	7	7.967	1.21	4.43	96.81	0	1111	9/8/2022	0.5
cfc_train_1-4		Box 3	6246_B	561	40s_PS1	0	0	0	0	209.81	0	2184	9/8/2022	0.5
cfc_train_1-4		Box 3	6246_B	561	40s_PS2	0	0	0	0	192.89	0	2829	9/8/2022	0.5
cfc_train_1-4		Box 3	6246_B	561	40s_PS3	0	0	0	0	120.86	0	2643	9/8/2022	0.5
cfc_train_1-4		Box 3	6246_B	561	40s_PS4	9	24.467	3.71	61.17	40.5	0	1452	9/8/2022	0.5
cfc_train_1-4		Box 3	6246_B	561	20s_PS4	4	8.467	1.28	42.33	70.11	0	1452	9/8/2022	0.5
cfc_train_1-4		Box 3	6246_B	561	20s_PS3	0	0	0	0	179.76	0	2643	9/8/2022	0.5
cfc_train_1-4		Box 3	6246_B	561	20s_PS2	0	0	0	0	243.34	11	2829	9/8/2022	0.5
cfc_train_1-4		Box 3	6246_B	561	20s_PS1	0	0	0	0	260.15	0	2184	9/8/2022	0.5
cfc_train_1-4		Box 4	6248_R	564	Baseline	11	18.267	2.77	10.15	125.53	0	942	9/8/2022	0.5
cfc_train_1-4		Box 4	6248_R	564	40s_PS1	1	1.333	0.2	3.33	65.08	0	744	9/8/2022	0.5
cfc_train_1-4		Box 4	6248_R	564	40s_PS2	4	9.9	1.5	24.75	33.94	0	863	9/8/2022	0.5
cfc_train_1-4		Box 4	6248_R	564	40s_PS3	7	21.4	3.24	53.5	25.35	0	830	9/8/2022	0.5
cfc_train_1-4		Box 4	6248_R	564	40s_PS4	6	18.333	2.78	45.83	67.63	0	1220	9/8/2022	0.5
cfc_train_1-4		Box 4	6248_R	564	20s_PS4	1	1.733	0.26	8.67	128.89	0	1220	9/8/2022	0.5
cfc_train_1-4		Box 4	6248_R	564	20s_PS3	4	8.5	1.29	42.5	44.41	0	830	9/8/2022	0.5
cfc_train_1-4		Box 4	6248_R	564	20s_PS2	2	2.633	0.4	13.17	52.34	0	863	9/8/2022	0.5
cfc_train_1-4		Box 4	6248_R	564	20s_PS1	0	0	0	0	95.92	0	744	9/8/2022	0.5
cfc_train_5-8		Box 1	6219_L	560	Baseline	10	24.333	3.69	13.52	160.44	0	1378	9/8/2022	0.5
cfc_train_5-8		Box 1	6219_L	560	40s_PS1	11	26.767	4.06	66.92	10.32	0	466	9/8/2022	0.5
cfc_train_5-8		Box 1	6219_L	560	40s_PS2	4	12.733	1.93	31.83	48.58	0	1124	9/8/2022	0.5
cfc_train_5-8		Box 1	6219_L	560	40s_PS3	7	18.633	2.82	46.58	19.58	0	279	9/8/2022	0.5
cfc_train_5-8		Box 1	6219_L	560	40s_PS4	8	16.633	2.52	41.58	34.43	0	1698	9/8/2022	0.5
cfc_train_5-8		Box 1	6219_L	560	20s_PS4	3	6.533	0.99	32.67	54.44	0	1698	9/8/2022	0.5
cfc_train_5-8		Box 1	6219_L	560	20s_PS3	3	10.567	1.6	52.83	13.45	0	279	9/8/2022	0.5
cfc_train_5-8		Box 1	6219_L	560	20s_PS2	1	2.267	0.34	11.33	69.61	0	1124	9/8/2022	0.5
cfc_train_5-8		Box 1	6219_L	560	20s_PS1	6	10.367	1.57	51.83	15.12	0	466	9/8/2022	0.5
cfc_train_5-8		Box 2	6236_1	531	Baseline	4	7.6	1.15	4.22	100.48	0	927	9/8/2022	0.5
cfc_train_5-8		Box 2	6236_1	531	40s_PS1	4	10.067	1.53	25.17	74.2	0	1220	9/8/2022	0.5
cfc_train_5-8		Box 2	6236_1	531	40s_PS2	5	25.5	3.86	63.75	37.13	0	1109	9/8/2022	0.5
cfc_train_5-8		Box 2	6236_1	531	40s_PS3	8	15.7	2.38	39.25	69.24	0	1346	9/8/2022	0.5
cfc_train_5-8		Box 2	6236_1	531	40s_PS4	5	6.5	0.98	16.25	80.11	0	3245	9/8/2022	0.5
cfc_train_5-8		Box 2	6236_1	531	20s_PS4	3	3.8	0.58	19	83.87	0	3245	9/8/2022	0.5
cfc_train_5-8		Box 2	6236_1	531	20s_PS3	5	9.433	1.43	47.17	107.35	0	1346	9/8/2022	0.5
cfc_train_5-8		Box 2	6236_1	531	20s_PS2	3	5.967	0.9	29.83	73.65	0	1109	9/8/2022	0.5
cfc_train_5-8		Box 2	6236_1	531	20s_PS1	2	7.033	1.07	35.17	91.54	0	1220	9/8/2022	0.5
cfc_train_5-8		Box 3	6244_B	552	Baseline	25	50.333	7.63	27.96	89.83	0	1062	9/8/2022	0.5
cfc_train_5-8		Box 3	6244_B	552	40s_PS1	1	1.133	0.17	2.83	132.22	0	3163	9/8/2022	0.5
cfc_train_5-8		Box 3	6244_B	552	40s_PS2	6	18.1	2.74	45.25	90.99	0	3077	9/8/2022	0.5
cfc_train_5-8		Box 3	6244_B	552	40s_PS3	5	9.367	1.42	23.42	99.22	0	2593	9/8/2022	0.5
cfc_train_5-8		Box 3	6244_B	552	40s_PS4	2	3.533	0.54	8.83	125.85	0	720	9/8/2022	0.5
cfc_train_5-8		Box 3	6244_B	552	20s_PS4	1	1.833	0.28	9.17	161.44	0	705	9/8/2022	0.5
cfc_train_5-8		Box 3	6244_B	552	20s_PS3	1	1.533	0.23	7.67	151.97	0	2593	9/8/2022	0.5
cfc_train_5-8		Box 3	6244_B	552	20s_PS2	1	1.333	0.2	6.67	177.39	0	3077	9/8/2022	0.5
cfc_train_5-8		Box 3	6244_B	552	20s_PS1	1	1.133	0.17	5.67	167.24	0	3163	9/8/2022	0.5
cfc_train_5-8		Box 4	6200_N	529	Baseline	24	37.733	5.72	20.96	41.19	0	775	9/8/2022	0.5
cfc_train_5-8		Box 4	6200_N	529	40s_PS1	2	2.233	0.34	5.58	43.13	0	389	9/8/2022	0.5
cfc_train_5-8		Box 4	6200_N	529	40s_PS2	4	5.8	0.88	14.5	48.59	0	470	9/8/2022	0.5
cfc_train_5-8		Box 4	6200_N	529	40s_PS3	7	16.533	2.51	41.33	53.44	0	908	9/8/2022	0.5
cfc_train_5-8		Box 4	6200_N	529	40s_PS4	9	14.7	2.23	36.75	34.05	0	612	9/8/2022	0.5
cfc_train_5-8		Box 4	6200_N	529	20s_PS4	2	3.967	0.6	19.83	51.88	0	612	9/8/2022	0.5
cfc_train_5-8		Box 4	6200_N	529	20s_PS3	3	4.467	0.68	22.33	92.99	0	908	9/8/2022	0.5
cfc_train_5-8		Box 4	6200_N	529	20s_PS2	1	1.267	0.19	6.33	61.33	0	470	9/8/2022	0.5
cfc_train_5-8		Box 4	6200_N	529	20s_PS1	0	0	0	0	53.91	0	389	9/8/2022	0.5
cfc_train_9-12		Box 1	6249_R	565	Baseline	1	1.6	0.24	0.89	111.84	0	1249	9/8/2022	0.5
cfc_train_9-12		Box 1	6249_R	565	40s_PS1	7	25.367	3.84	63.42	46.55	0	1427	9/8/2022	0.5
cfc_train_9-12		Box 1	6249_R	565	40s_PS2	1	1.767	0.27	4.42	51.97	0	887	9/8/2022	0.5
cfc_train_9-12		Box 1	6249_R	565	40s_PS3	8	28.633	4.34	71.58	42.87	0	3054	9/8/2022	0.5
cfc_train_9-12		Box 1	6249_R	565	40s_PS4	4	19.267	2.92	48.17	79.38	0	1023	9/8/2022	0.5
cfc_train_9-12		Box 1	6249_R	565	20s_PS4	1	4.167	0.63	20.83	155.76	0	1023	9/8/2022	0.5
cfc_train_9-12		Box 1	6249_R	565	20s_PS3	5	11.367	1.72	56.83	83.81	0	3054	9/8/2022	0.5
cfc_train_9-12		Box 1	6249_R	565	20s_PS2	0	0	0	0	80.71	0	887	9/8/2022	0.5
cfc_train_9-12		Box 1	6249_R	565	20s_PS1	2	10.633	1.61	53.17	88.88	0	1427	9/8/2022	0.5
cfc_train_9-12		Box 2	6244_R	566	Baseline	10	16.233	2.46	9.02	255.87	0	2031	9/8/2022	0.5
cfc_train_9-12		Box 2	6244_R	566	40s_PS1	0	0	0	0	234.53	0	1318	9/8/2022	0.5
cfc_train_9-12		Box 2	6244_R	566	40s_PS2	1	1.267	0.19	3.17	140.1	0	1493	9/8/2022	0.5
cfc_train_9-12		Box 2	6244_R	566	40s_PS3	6	21.2	3.21	53	53.16	0	3064	9/8/2022	0.5
cfc_train_9-12		Box 2	6244_R	566	40s_PS4	4	5.533	0.84	13.83	103.83	0	917	9/8/2022	0.5
cfc_train_9-12		Box 2	6244_R	566	20s_PS4	0	0	0	0	182.01	0	917	9/8/2022	0.5
cfc_train_9-12		Box 2	6244_R	566	20s_PS3	1	2.2	0.33	11	104.52	0	3064	9/8/2022	0.5
cfc_train_9-12		Box 2	6244_R	566	20s_PS2	0	0	0	0	201.35	1	1493	9/8/2022	0.5
cfc_train_9-12		Box 2	6244_R	566	20s_PS1	0	0	0	0	286.01	0	1318	9/8/2022	0.5
cfc_train_9-12		Box 3	6246_L	567	Baseline	46	105.933	16.05	58.85	18.07	0	487	9/8/2022	0.5
cfc_train_9-12		Box 3	6246_L	567	40s_PS1	7	12.767	1.93	31.92	31.77	0	754	9/8/2022	0.5
cfc_train_9-12		Box 3	6246_L	567	40s_PS2	5	9.567	1.45	23.92	60.12	0	1325	9/8/2022	0.5
cfc_train_9-12		Box 3	6246_L	567	40s_PS3	5	18.3	2.77	45.75	78.72	0	2148	9/8/2022	0.5
cfc_train_9-12		Box 3	6246_L	567	40s_PS4	2	37.3	5.65	93.25	50.96	0	4805	9/8/2022	0.5
cfc_train_9-12		Box 3	6246_L	567	20s_PS4	2	17.3	2.62	86.5	101.92	0	4805	9/8/2022	0.5
cfc_train_9-12		Box 3	6246_L	567	20s_PS3	3	6.467	0.98	32.33	80.15	0	2148	9/8/2022	0.5
cfc_train_9-12		Box 3	6246_L	567	20s_PS2	1	1.367	0.21	6.83	96.02	0	1325	9/8/2022	0.5
cfc_train_9-12		Box 3	6246_L	567	20s_PS1	4	8.567	1.3	42.83	34.46	0	754	9/8/2022	0.5
cfc_train_9-12		Box 4	6248_L	556	Baseline	41	83.833	12.7	46.57	21.21	0	515	9/8/2022	0.5
cfc_train_9-12		Box 4	6248_L	556	40s_PS1	1	1.233	0.19	3.08	24.52	0	994	9/8/2022	0.5
cfc_train_9-12		Box 4	6248_L	556	40s_PS2	2	3.1	0.47	7.75	39.51	0	1457	9/8/2022	0.5
cfc_train_9-12		Box 4	6248_L	556	40s_PS3	9	15.467	2.34	38.67	52.6	0	4551	9/8/2022	0.5
cfc_train_9-12		Box 4	6248_L	556	40s_PS4	8	21.067	3.19	52.67	41.73	0	1777	9/8/2022	0.5
cfc_train_9-12		Box 4	6248_L	556	20s_PS4	3	4.367	0.66	21.83	80.57	0	1777	9/8/2022	0.5
cfc_train_9-12		Box 4	6248_L	556	20s_PS3	3	4.5	0.68	22.5	93.7	0	4551	9/8/2022	0.5
cfc_train_9-12		Box 4	6248_L	556	20s_PS2	0	0	0	0	55.15	0	1457	9/8/2022	0.5
cfc_train_9-12		Box 4	6248_L	556	20s_PS1	0	0	0	0	32.06	0	994	9/8/2022	0.5
cfc_train_13-16		Box 1	6236_3	530	Baseline	2	2.233	0.34	1.24	258.83	0	1859	9/8/2022	0.5
cfc_train_13-16		Box 1	6236_3	530	40s_PS1	5	5.533	0.84	13.83	91.06	0	1302	9/8/2022	0.5
cfc_train_13-16		Box 1	6236_3	530	40s_PS2	3	3.567	0.54	8.92	68.27	0	1289	9/8/2022	0.5
cfc_train_13-16		Box 1	6236_3	530	40s_PS3	5	10.7	1.62	26.75	69.83	0	1818	9/8/2022	0.5
cfc_train_13-16		Box 1	6236_3	530	40s_PS4	7	13.667	2.07	34.17	31.05	0	465	9/8/2022	0.5
cfc_train_13-16		Box 1	6236_3	530	20s_PS4	2	2.867	0.43	14.33	50.2	0	465	9/8/2022	0.5
cfc_train_13-16		Box 1	6236_3	530	20s_PS3	2	3.767	0.57	18.83	78.64	0	1818	9/8/2022	0.5
cfc_train_13-16		Box 1	6236_3	530	20s_PS2	1	1.433	0.22	7.17	87.97	0	1289	9/8/2022	0.5
cfc_train_13-16		Box 1	6236_3	530	20s_PS1	0	0	0	0	95.23	0	1302	9/8/2022	0.5
cfc_train_13-16		Box 2	6219_2L	559	Baseline	18	26.933	4.08	14.96	131.1	0	1487	9/8/2022	0.5
cfc_train_13-16		Box 2	6219_2L	559	40s_PS1	7	10.933	1.66	27.33	29.34	0	745	9/8/2022	0.5
cfc_train_13-16		Box 2	6219_2L	559	40s_PS2	7	18.667	2.83	46.67	29.73	0	497	9/8/2022	0.5
cfc_train_13-16		Box 2	6219_2L	559	40s_PS3	7	24.633	3.73	61.58	11.4	0	469	9/8/2022	0.5
cfc_train_13-16		Box 2	6219_2L	559	40s_PS4	4	37	5.61	92.5	2.61	0	274	9/8/2022	0.5
cfc_train_13-16		Box 2	6219_2L	559	20s_PS4	4	17	2.58	85	5.22	0	274	9/8/2022	0.5
cfc_train_13-16		Box 2	6219_2L	559	20s_PS3	3	7.933	1.2	39.67	20.11	0	469	9/8/2022	0.5
cfc_train_13-16		Box 2	6219_2L	559	20s_PS2	2	3.4	0.52	17	52.56	0	497	9/8/2022	0.5
cfc_train_13-16		Box 2	6219_2L	559	20s_PS1	3	3.9	0.59	19.5	37.38	0	745	9/8/2022	0.5
cfc_train_13-16		Box 3	6244_L	553	Baseline	39	76.167	11.54	42.31	36.88	0	492	9/8/2022	0.5
cfc_train_13-16		Box 3	6244_L	553	40s_PS1	4	6.3	0.95	15.75	65.64	0	908	9/8/2022	0.5
cfc_train_13-16		Box 3	6244_L	553	40s_PS2	1	1.333	0.2	3.33	212.8	0	2708	9/8/2022	0.5
cfc_train_13-16		Box 3	6244_L	553	40s_PS3	6	16.867	2.56	42.17	83.53	0	1263	9/8/2022	0.5
cfc_train_13-16		Box 3	6244_L	553	40s_PS4	7	19.4	2.94	48.5	65.18	0	1693	9/8/2022	0.5
cfc_train_13-16		Box 3	6244_L	553	20s_PS4	2	2.933	0.44	14.67	117.56	0	1693	9/8/2022	0.5
cfc_train_13-16		Box 3	6244_L	553	20s_PS3	2	6.8	1.03	34	123.11	0	1263	9/8/2022	0.5
cfc_train_13-16		Box 3	6244_L	553	20s_PS2	0	0	0	0	274.79	0	2708	9/8/2022	0.5
cfc_train_13-16		Box 3	6244_L	553	20s_PS1	2	2.267	0.34	11.33	75.27	0	908	9/8/2022	0.5
cfc_train_13-16		Box 4	6249_B	563	Baseline	8	11.067	1.68	6.15	96.14	0	985	9/8/2022	0.5
cfc_train_13-16		Box 4	6249_B	563	40s_PS1	4	32.067	4.86	80.17	9.5	0	616	9/8/2022	0.5
cfc_train_13-16		Box 4	6249_B	563	40s_PS2	7	34.167	5.18	85.42	16.28	0	996	9/8/2022	0.5
cfc_train_13-16		Box 4	6249_B	563	40s_PS3	2	36.5	5.53	91.25	16.7	0	1150	9/8/2022	0.5
cfc_train_13-16		Box 4	6249_B	563	40s_PS4	4	28.9	4.38	72.25	8.77	0	200	9/8/2022	0.5
cfc_train_13-16		Box 4	6249_B	563	20s_PS4	3	7.933	1.2	39.67	17.48	0	200	9/8/2022	0.5
cfc_train_13-16		Box 4	6249_B	563	20s_PS3	2	16.5	2.5	82.5	33.39	0	1150	9/8/2022	0.5
cfc_train_13-16		Box 4	6249_B	563	20s_PS2	7	14.167	2.15	70.83	32.32	0	996	9/8/2022	0.5
cfc_train_13-16		Box 4	6249_B	563	20s_PS1	3	15.867	2.4	79.33	14.63	0	616	9/8/2022	0.5
cfc_train_17-18		Box 3	6249_L	562	Baseline	10	12.467	1.89	6.93	67.51	0	683	9/8/2022	0.5
cfc_train_17-18		Box 3	6249_L	562	40s_PS1	4	5.533	0.84	13.83	64.78	0	1547	9/8/2022	0.5
cfc_train_17-18		Box 3	6249_L	562	40s_PS2	6	12.767	1.93	31.92	87.26	0	812	9/8/2022	0.5
cfc_train_17-18		Box 3	6249_L	562	40s_PS3	6	14.933	2.26	37.33	55.2	0	484	9/8/2022	0.5
cfc_train_17-18		Box 3	6249_L	562	40s_PS4	7	13.367	2.03	33.42	89.55	0	1200	9/8/2022	0.5
cfc_train_17-18		Box 3	6249_L	562	20s_PS4	1	1.167	0.18	5.83	168.31	0	1200	9/8/2022	0.5
cfc_train_17-18		Box 3	6249_L	562	20s_PS3	2	3.1	0.47	15.5	91.65	0	484	9/8/2022	0.5
cfc_train_17-18		Box 3	6249_L	562	20s_PS2	4	7.367	1.12	36.83	42.32	0	755	9/8/2022	0.5
cfc_train_17-18		Box 3	6249_L	562	20s_PS1	0	0	0	0	97.41	0	1547	9/8/2022	0.5
cfc_train_17-18		Box 4	6236_2	532	Baseline	2	2.233	0.34	1.24	135.48	0	925	9/8/2022	0.5
cfc_train_17-18		Box 4	6236_2	532	40s_PS1	3	4.533	0.69	11.33	21.96	0	2129	9/8/2022	0.5
cfc_train_17-18		Box 4	6236_2	532	40s_PS2	3	6.367	0.96	15.92	34.44	0	774	9/8/2022	0.5
cfc_train_17-18		Box 4	6236_2	532	40s_PS3	3	4.8	0.73	12	67.79	0	1323	9/8/2022	0.5
cfc_train_17-18		Box 4	6236_2	532	40s_PS4	5	7.767	1.18	19.42	59.01	0	2002	9/8/2022	0.5
cfc_train_17-18		Box 4	6236_2	532	20s_PS4	0	0	0	0	103.99	0	2002	9/8/2022	0.5
cfc_train_17-18		Box 4	6236_2	532	20s_PS3	0	0	0	0	120.02	0	1323	9/8/2022	0.5
cfc_train_17-18		Box 4	6236_2	532	20s_PS2	0	0	0	0	57.5	0	774	9/8/2022	0.5
cfc_train_17-18		Box 4	6236_2	532	20s_PS1	2	2.967	0.45	14.83	29.29	0	2129	9/8/2022	0.5
training_trials1-4		Box 1		741	Baseline	47	80	12.12	44.44	67.2	0	1286	11/10/2022	0.5
training_trials1-4		Box 1		741	40s_PS1	12	20.467	3.1	51.17	71.32	0	4086	11/10/2022	0.5
training_trials1-4		Box 1		741	40s_PS2	9	18.467	2.8	46.17	39.48	0	1025	11/10/2022	0.5
training_trials1-4		Box 1		741	40s_PS3	8	23.1	3.5	57.75	27.8	0	1354	11/10/2022	0.5
training_trials1-4		Box 1		741	40s_PS4	10	29.3	4.44	73.25	31.91	0	847	11/10/2022	0.5
training_trials1-4		Box 1		741	20s_PS4	6	12.033	1.82	60.17	60.02	0	847	11/10/2022	0.5
training_trials1-4		Box 1		741	20s_PS3	4	7.467	1.13	37.33	48.97	0	1354	11/10/2022	0.5
training_trials1-4		Box 1		741	20s_PS2	2	3.567	0.54	17.83	66.39	0	1025	11/10/2022	0.5
training_trials1-4		Box 1		741	20s_PS1	5	7.867	1.19	39.33	123.36	0	4086	11/10/2022	0.5
training_trials1-4		Box 2		729	Baseline	12	17.167	2.6	9.54	73.82	0	906	11/10/2022	0.5
training_trials1-4		Box 2		729	40s_PS1	6	13.433	2.04	33.58	32.2	0	648	11/10/2022	0.5
training_trials1-4		Box 2		729	40s_PS2	7	11.7	1.77	29.25	24.07	0	791	11/10/2022	0.5
training_trials1-4		Box 2		729	40s_PS3	4	10.833	1.64	27.08	101.03	0	964	11/10/2022	0.5
training_trials1-4		Box 2		729	40s_PS4	7	11.033	1.67	27.58	33.23	0	482	11/10/2022	0.5
training_trials1-4		Box 2		729	20s_PS4	2	3.633	0.55	18.17	41.3	0	482	11/10/2022	0.5
training_trials1-4		Box 2		729	20s_PS3	0	0	0	0	170.75	0	964	11/10/2022	0.5
training_trials1-4		Box 2		729	20s_PS2	1	1.067	0.16	5.33	42.41	0	791	11/10/2022	0.5
training_trials1-4		Box 2		729	20s_PS1	2	3.233	0.49	16.17	41.73	0	648	11/10/2022	0.5
training_trials1-4		Box 3		744	Baseline	4	5.2	0.79	2.89	109.13	0	934	11/10/2022	0.5
training_trials1-4		Box 3		744	40s_PS1	7	15.133	2.29	37.83	20	0	799	11/10/2022	0.5
training_trials1-4		Box 3		744	40s_PS2	4	14.267	2.16	35.67	19.87	0	1385	11/10/2022	0.5
training_trials1-4		Box 3		744	40s_PS3	3	12.6	1.91	31.5	43.94	0	1566	11/10/2022	0.5
training_trials1-4		Box 3		744	40s_PS4	9	23.433	3.55	58.58	62.91	0	1362	11/10/2022	0.5
training_trials1-4		Box 3		744	20s_PS4	4	8.5	1.29	42.5	118.98	0	1362	11/10/2022	0.5
training_trials1-4		Box 3		744	20s_PS3	2	6.767	1.03	33.83	51.1	0	1566	11/10/2022	0.5
training_trials1-4		Box 3		744	20s_PS2	0	0	0	0	31.68	0	1385	11/10/2022	0.5
training_trials1-4		Box 3		744	20s_PS1	5	9.167	1.39	45.83	21.78	0	799	11/10/2022	0.5
training_trials1-4		Box 4		742	Baseline	22	68.733	10.41	38.19	59.15	0	771	11/10/2022	0.5
training_trials1-4		Box 4		742	40s_PS1	11	22.3	3.38	55.75	10.56	0	241	11/10/2022	0.5
training_trials1-4		Box 4		742	40s_PS2	6	20.467	3.1	51.17	20.05	0	521	11/10/2022	0.5
training_trials1-4		Box 4		742	40s_PS3	8	24.7	3.74	61.75	12.94	0	477	11/10/2022	0.5
training_trials1-4		Box 4		742	40s_PS4	1	29.733	4.51	74.33	3.91	0	205	11/10/2022	0.5
training_trials1-4		Box 4		742	20s_PS4	1	9.733	1.47	48.67	7.81	0	205	11/10/2022	0.5
training_trials1-4		Box 4		742	20s_PS3	4	12.033	1.82	60.17	18.08	0	477	11/10/2022	0.5
training_trials1-4		Box 4		742	20s_PS2	1	5.4	0.82	27	35.44	0	521	11/10/2022	0.5
training_trials1-4		Box 4		742	20s_PS1	5	9.767	1.48	48.83	12.7	0	241	11/10/2022	0.5
training_trials5-8		Box 1		740	Baseline	36	54.9	8.32	30.5	78.49	0	1080	11/10/2022	0.5
training_trials5-8		Box 1		740	40s_PS1	11	18.833	2.85	47.08	58.95	0	2106	11/10/2022	0.5
training_trials5-8		Box 1		740	40s_PS2	3	5.133	0.78	12.83	60.33	0	1775	11/10/2022	0.5
training_trials5-8		Box 1		740	40s_PS3	1	1	0.15	2.5	134.52	0	1549	11/10/2022	0.5
training_trials5-8		Box 1		740	40s_PS4	6	14.133	2.14	35.33	44.41	0	1338	11/10/2022	0.5
training_trials5-8		Box 1		740	20s_PS4	3	5.533	0.84	27.67	79.64	0	1338	11/10/2022	0.5
training_trials5-8		Box 1		740	20s_PS3	0	0	0	0	124.65	0	1549	11/10/2022	0.5
training_trials5-8		Box 1		740	20s_PS2	2	3.6	0.55	18	88.07	0	1775	11/10/2022	0.5
training_trials5-8		Box 1		740	20s_PS1	3	4	0.61	20	111.44	0	2106	11/10/2022	0.5
training_trials5-8		Box 2		737	Baseline	32	72.233	10.94	40.13	64	0	1186	11/10/2022	0.5
training_trials5-8		Box 2		737	40s_PS1	7	18.333	2.78	45.83	29.14	0	994	11/10/2022	0.5
training_trials5-8		Box 2		737	40s_PS2	4	21.967	3.33	54.92	20.36	0	760	11/10/2022	0.5
training_trials5-8		Box 2		737	40s_PS3	2	16.933	2.57	42.33	42.88	0	702	11/10/2022	0.5
training_trials5-8		Box 2		737	40s_PS4	6	11	1.67	27.5	59.42	0	2305	11/10/2022	0.5
training_trials5-8		Box 2		737	20s_PS4	3	5.967	0.9	29.83	89.18	0	2305	11/10/2022	0.5
training_trials5-8		Box 2		737	20s_PS3	2	10.433	1.58	52.17	31.9	0	702	11/10/2022	0.5
training_trials5-8		Box 2		737	20s_PS2	1	7.267	1.1	36.33	34.28	0	760	11/10/2022	0.5
training_trials5-8		Box 2		737	20s_PS1	4	5.9	0.89	29.5	42.64	0	994	11/10/2022	0.5
training_trials5-8		Box 3		731	Baseline	27	37.933	5.75	21.07	74.2	0	699	11/10/2022	0.5
training_trials5-8		Box 3		731	40s_PS1	11	31.533	4.78	78.83	20.8	0	934	11/10/2022	0.5
training_trials5-8		Box 3		731	40s_PS2	7	10.667	1.62	26.67	46.89	0	646	11/10/2022	0.5
training_trials5-8		Box 3		731	40s_PS3	7	12.1	1.83	30.25	48.3	0	817	11/10/2022	0.5
training_trials5-8		Box 3		731	40s_PS4	3	27.533	4.17	68.83	42.09	0	781	11/10/2022	0.5
training_trials5-8		Box 3		731	20s_PS4	3	7.533	1.14	37.67	84.11	0	781	11/10/2022	0.5
training_trials5-8		Box 3		731	20s_PS3	0	0	0	0	81.99	0	817	11/10/2022	0.5
training_trials5-8		Box 3		731	20s_PS2	2	2.133	0.32	10.67	69.94	0	646	11/10/2022	0.5
training_trials5-8		Box 3		731	20s_PS1	6	13.6	2.06	68	39.46	0	934	11/10/2022	0.5
training_trials5-8		Box 4		743	Baseline	28	59.267	8.98	32.93	40.24	0	660	11/10/2022	0.5
training_trials5-8		Box 4		743	40s_PS1	10	15.833	2.4	39.58	40.01	0	1258	11/10/2022	0.5
training_trials5-8		Box 4		743	40s_PS2	10	31.3	4.74	78.25	9.2	0	523	11/10/2022	0.5
training_trials5-8		Box 4		743	40s_PS3	5	7.067	1.07	17.67	50.61	0	752	11/10/2022	0.5
training_trials5-8		Box 4		743	40s_PS4	5	32.633	4.94	81.58	14.39	0	2467	11/10/2022	0.5
training_trials5-8		Box 4		743	20s_PS4	3	12.8	1.94	64	28.16	0	2467	11/10/2022	0.5
training_trials5-8		Box 4		743	20s_PS3	1	1.167	0.18	5.83	73.56	0	752	11/10/2022	0.5
training_trials5-8		Box 4		743	20s_PS2	6	14.833	2.25	74.17	12.96	0	523	11/10/2022	0.5
training_trials5-8		Box 4		743	20s_PS1	2	2.633	0.4	13.17	72.54	0	1258	11/10/2022	0.5
training_trials9-11		Box 1		736	Baseline	22	36.767	5.57	20.43	87.16	0	1008	11/10/2022	0.5
training_trials9-11		Box 1		736	40s_PS1	8	22.533	3.41	56.33	21.04	0	980	11/10/2022	0.5
training_trials9-11		Box 1		736	40s_PS2	4	8.9	1.35	22.25	68.59	0	1461	11/10/2022	0.5
training_trials9-11		Box 1		736	40s_PS3	10	22.1	3.35	55.25	20.72	0	312	11/10/2022	0.5
training_trials9-11		Box 1		736	40s_PS4	7	23.367	3.54	58.42	15.55	0	770	11/10/2022	0.5
training_trials9-11		Box 1		736	20s_PS4	2	6.467	0.98	32.33	27.79	0	770	11/10/2022	0.5
training_trials9-11		Box 1		736	20s_PS3	3	6.533	0.99	32.67	37.55	0	312	11/10/2022	0.5
training_trials9-11		Box 1		736	20s_PS2	0	0	0	0	109.56	0	1461	11/10/2022	0.5
training_trials9-11		Box 1		736	20s_PS1	4	6.3	0.95	31.5	40.01	0	980	11/10/2022	0.5
training_trials9-11		Box 2		730	Baseline	16	48.6	7.36	27	83.25	0	1010	11/10/2022	0.5
training_trials9-11		Box 2		730	40s_PS1	2	36.9	5.59	92.25	21.81	0	1941	11/10/2022	0.5
training_trials9-11		Box 2		730	40s_PS2	3	34.333	5.2	85.83	5.3	0	341	11/10/2022	0.5
training_trials9-11		Box 2		730	40s_PS3	2	31.633	4.79	79.08	33.1	0	936	11/10/2022	0.5
training_trials9-11		Box 2		730	40s_PS4	3	30.067	4.56	75.17	21.24	0	1187	11/10/2022	0.5
training_trials9-11		Box 2		730	20s_PS4	2	12.467	1.89	62.33	39.41	0	1187	11/10/2022	0.5
training_trials9-11		Box 2		730	20s_PS3	2	11.633	1.76	58.17	66.2	0	936	11/10/2022	0.5
training_trials9-11		Box 2		730	20s_PS2	3	14.333	2.17	71.67	10.6	0	341	11/10/2022	0.5
training_trials9-11		Box 2		730	20s_PS1	2	16.9	2.56	84.5	43.61	0	1941	11/10/2022	0.5
training_trials9-11		Box 3		728	Baseline	8	15.833	2.4	8.8	68.55	0	819	11/10/2022	0.5
training_trials9-11		Box 3		728	40s_PS1	9	24.467	3.71	61.17	12.3	0	453	11/10/2022	0.5
training_trials9-11		Box 3		728	40s_PS2	2	34.733	5.26	86.83	14.15	0	1066	11/10/2022	0.5
training_trials9-11		Box 3		728	40s_PS3	4	20.167	3.06	50.42	20.64	0	249	11/10/2022	0.5
training_trials9-11		Box 3		728	40s_PS4	4	30.633	4.64	76.58	32.71	0	719	11/10/2022	0.5
training_trials9-11		Box 3		728	20s_PS4	3	11.567	1.75	57.83	64.53	0	719	11/10/2022	0.5
training_trials9-11		Box 3		728	20s_PS3	2	6.367	0.96	31.83	26.9	0	249	11/10/2022	0.5
training_trials9-11		Box 3		728	20s_PS2	2	14.733	2.23	73.67	28.26	0	1066	11/10/2022	0.5
training_trials9-11		Box 3		728	20s_PS1	4	8.967	1.36	44.83	19.98	0	453	11/10/2022	0.5
train_120622_trials1-4		Box 1	trial1	767	Baseline	0	0	0	0	220.26	0	1709	12/6/2022	0.5
train_120622_trials1-4		Box 1	trial1	767	40s_PS1	1	1	0.15	2.5	96.9	0	635	12/6/2022	0.5
train_120622_trials1-4		Box 1	trial1	767	40s_PS2	2	2.4	0.36	6	128.11	0	3340	12/6/2022	0.5
train_120622_trials1-4		Box 1	trial1	767	40s_PS3	4	11.567	1.75	28.92	65.61	0	2415	12/6/2022	0.5
train_120622_trials1-4		Box 1	trial1	767	40s_PS4	4	8.7	1.32	21.75	117.82	0	3157	12/6/2022	0.5
train_120622_trials1-4		Box 1	trial1	767	20s_PS4	0	0	0	0	211.81	0	3157	12/6/2022	0.5
train_120622_trials1-4		Box 1	trial1	767	20s_PS3	0	0	0	0	121.36	0	2415	12/6/2022	0.5
train_120622_trials1-4		Box 1	trial1	767	20s_PS2	0	0	0	0	226.58	0	3340	12/6/2022	0.5
train_120622_trials1-4		Box 1	trial1	767	20s_PS1	0	0	0	0	145.77	0	635	12/6/2022	0.5
train_120622_trials1-4		Box 2	trial1	766	Baseline	4	6.4	0.97	3.56	152.59	0	1124	12/6/2022	0.5
train_120622_trials1-4		Box 2	trial1	766	40s_PS1	7	12.933	1.96	32.33	21.9	0	584	12/6/2022	0.5
train_120622_trials1-4		Box 2	trial1	766	40s_PS2	3	5.167	0.78	12.92	132.07	0	1428	12/6/2022	0.5
train_120622_trials1-4		Box 2	trial1	766	40s_PS3	4	6.967	1.06	17.42	100.43	0	1163	12/6/2022	0.5
train_120622_trials1-4		Box 2	trial1	766	40s_PS4	6	27.9	4.23	69.75	68.66	0	2044	12/6/2022	0.5
train_120622_trials1-4		Box 2	trial1	766	20s_PS4	3	10.233	1.55	51.17	132.44	0	2044	12/6/2022	0.5
train_120622_trials1-4		Box 2	trial1	766	20s_PS3	0	0	0	0	135.28	0	1163	12/6/2022	0.5
train_120622_trials1-4		Box 2	trial1	766	20s_PS2	1	1.5	0.23	7.5	132.19	0	1428	12/6/2022	0.5
train_120622_trials1-4		Box 2	trial1	766	20s_PS1	2	2.433	0.37	12.17	30.97	0	584	12/6/2022	0.5
train_120622_trials1-4		Box 3	trial1	779	Baseline	13	23.733	3.6	13.19	89.62	0	815	12/6/2022	0.5
train_120622_trials1-4		Box 3	trial1	779	40s_PS1	2	3.033	0.46	7.58	78.69	0	967	12/6/2022	0.5
train_120622_trials1-4		Box 3	trial1	779	40s_PS2	6	10.367	1.57	25.92	24.27	0	399	12/6/2022	0.5
train_120622_trials1-4		Box 3	trial1	779	40s_PS3	2	19.467	2.95	48.67	32.46	0	1252	12/6/2022	0.5
train_120622_trials1-4		Box 3	trial1	779	40s_PS4	5	26.333	3.99	65.83	44.58	0	579	12/6/2022	0.5
train_120622_trials1-4		Box 3	trial1	779	20s_PS4	3	6.9	1.05	34.5	88.12	0	579	12/6/2022	0.5
train_120622_trials1-4		Box 3	trial1	779	20s_PS3	1	5.333	0.81	26.67	58.2	0	1252	12/6/2022	0.5
train_120622_trials1-4		Box 3	trial1	779	20s_PS2	1	2.367	0.36	11.83	35.88	0	399	12/6/2022	0.5
train_120622_trials1-4		Box 3	trial1	779	20s_PS1	0	0	0	0	109.63	0	967	12/6/2022	0.5
train_120622_trials1-4		Box 4	trial1	776	Baseline	3	4.567	0.69	2.54	103.44	0	1086	12/6/2022	0.5
train_120622_trials1-4		Box 4	trial1	776	40s_PS1	5	6.5	0.98	16.25	30.49	0	1086	12/6/2022	0.5
train_120622_trials1-4		Box 4	trial1	776	40s_PS2	3	8.233	1.25	20.58	29.55	0	353	12/6/2022	0.5
train_120622_trials1-4		Box 4	trial1	776	40s_PS3	2	4.433	0.67	11.08	73.16	0	673	12/6/2022	0.5
train_120622_trials1-4		Box 4	trial1	776	40s_PS4	3	4.1	0.62	10.25	46.72	0	1161	12/6/2022	0.5
train_120622_trials1-4		Box 4	trial1	776	20s_PS4	1	1.033	0.16	5.17	60.47	0	1161	12/6/2022	0.5
train_120622_trials1-4		Box 4	trial1	776	20s_PS3	0	0	0	0	98.04	0	673	12/6/2022	0.5
train_120622_trials1-4		Box 4	trial1	776	20s_PS2	0	0	0	0	47.83	0	353	12/6/2022	0.5
train_120622_trials1-4		Box 4	trial1	776	20s_PS1	2	2.133	0.32	10.67	34	0	1086	12/6/2022	0.5
train_120622_trials5-8		Box 1	trial2	792	Baseline	42	72.833	11.04	40.46	58.75	0	1285	12/6/2022	0.5
train_120622_trials5-8		Box 1	trial2	792	40s_PS1	5	6.767	1.03	16.92	43.13	0	1690	12/6/2022	0.5
train_120622_trials5-8		Box 1	trial2	792	40s_PS2	2	2.5	0.38	6.25	33.37	0	2926	12/6/2022	0.5
train_120622_trials5-8		Box 1	trial2	792	40s_PS3	0	0	0	0	156.05	0	2003	12/6/2022	0.5
train_120622_trials5-8		Box 1	trial2	792	40s_PS4	4	11.367	1.72	28.42	93.08	0	4869	12/6/2022	0.5
train_120622_trials5-8		Box 1	trial2	792	20s_PS4	3	6.3	0.95	31.5	67.17	0	4869	12/6/2022	0.5
train_120622_trials5-8		Box 1	trial2	792	20s_PS3	0	0	0	0	173.98	0	2003	12/6/2022	0.5
train_120622_trials5-8		Box 1	trial2	792	20s_PS2	1	1.433	0.22	7.17	50.71	0	2926	12/6/2022	0.5
train_120622_trials5-8		Box 1	trial2	792	20s_PS1	4	5.767	0.87	28.83	53.78	0	1690	12/6/2022	0.5
train_120622_trials5-8		Box 2	trial2	774	Baseline	5	6.133	0.93	3.41	264.96	0	1749	12/6/2022	0.5
train_120622_trials5-8		Box 2	trial2	774	40s_PS1	2	3	0.45	7.5	272.24	0	2848	12/6/2022	0.5
train_120622_trials5-8		Box 2	trial2	774	40s_PS2	6	22.767	3.45	56.92	66.46	0	4155	12/6/2022	0.5
train_120622_trials5-8		Box 2	trial2	774	40s_PS3	2	22.4	3.39	56	131.09	0	2044	12/6/2022	0.5
train_120622_trials5-8		Box 2	trial2	774	40s_PS4	4	15.1	2.29	37.75	50.68	0	827	12/6/2022	0.5
train_120622_trials5-8		Box 2	trial2	774	20s_PS4	1	1.567	0.24	7.83	93.82	0	827	12/6/2022	0.5
train_120622_trials5-8		Box 2	trial2	774	20s_PS3	1	7.833	1.19	39.17	254.18	0	2044	12/6/2022	0.5
train_120622_trials5-8		Box 2	trial2	774	20s_PS2	3	5.267	0.8	26.33	127.02	0	4155	12/6/2022	0.5
train_120622_trials5-8		Box 2	trial2	774	20s_PS1	0	0	0	0	403.63	0	2848	12/6/2022	0.5
train_120622_trials5-8		Box 3	trial2	769	Baseline	8	11.167	1.69	6.2	127.72	0	988	12/6/2022	0.5
train_120622_trials5-8		Box 3	trial2	769	40s_PS1	3	6.7	1.02	16.75	141.01	0	1504	12/6/2022	0.5
train_120622_trials5-8		Box 3	trial2	769	40s_PS2	6	15.5	2.35	38.75	59.69	0	1329	12/6/2022	0.5
train_120622_trials5-8		Box 3	trial2	769	40s_PS3	8	18.667	2.83	46.67	29.47	0	426	12/6/2022	0.5
train_120622_trials5-8		Box 3	trial2	769	40s_PS4	4	21.3	3.23	53.25	32.33	0	1545	12/6/2022	0.5
train_120622_trials5-8		Box 3	trial2	769	20s_PS4	1	4.3	0.65	21.5	60.2	0	1545	12/6/2022	0.5
train_120622_trials5-8		Box 3	trial2	769	20s_PS3	2	3.8	0.58	19	50.4	0	426	12/6/2022	0.5
train_120622_trials5-8		Box 3	trial2	769	20s_PS2	3	7.433	1.13	37.17	94.33	0	1329	12/6/2022	0.5
train_120622_trials5-8		Box 3	trial2	769	20s_PS1	0	0	0	0	178.15	0	1504	12/6/2022	0.5
train_120622_trials5-8		Box 4	trial2	772	Baseline	9	18.333	2.78	10.19	53.39	0	598	12/6/2022	0.5
train_120622_trials5-8		Box 4	trial2	772	40s_PS1	0	0	0	0	69.18	0	1344	12/6/2022	0.5
train_120622_trials5-8		Box 4	trial2	772	40s_PS2	5	37.1	5.62	92.75	17.52	0	1440	12/6/2022	0.5
train_120622_trials5-8		Box 4	trial2	772	40s_PS3	6	23.133	3.51	57.83	48	0	2700	12/6/2022	0.5
train_120622_trials5-8		Box 4	trial2	772	40s_PS4	3	34.667	5.25	86.67	10.9	0	1522	12/6/2022	0.5
train_120622_trials5-8		Box 4	trial2	772	20s_PS4	3	14.667	2.22	73.33	21.79	0	1522	12/6/2022	0.5
train_120622_trials5-8		Box 4	trial2	772	20s_PS3	4	7.433	1.13	37.17	86.1	0	2700	12/6/2022	0.5
train_120622_trials5-8		Box 4	trial2	772	20s_PS2	4	17.167	2.6	85.83	34.77	0	1440	12/6/2022	0.5
train_120622_trials5-8		Box 4	trial2	772	20s_PS1	0	0	0	0	123.46	0	1344	12/6/2022	0.5
train_120622_trials9-12		Box 1	trial3	768	Baseline	8	10.967	1.66	6.09	159.82	0	2248	12/6/2022	0.5
train_120622_trials9-12		Box 1	trial3	768	40s_PS1	2	2.1	0.32	5.25	120.07	0	3174	12/6/2022	0.5
train_120622_trials9-12		Box 1	trial3	768	40s_PS2	1	1.067	0.16	2.67	146	0	4197	12/6/2022	0.5
train_120622_trials9-12		Box 1	trial3	768	40s_PS3	6	12.667	1.92	31.67	73.11	0	1369	12/6/2022	0.5
train_120622_trials9-12		Box 1	trial3	768	40s_PS4	5	15.333	2.32	38.33	103.64	0	3045	12/6/2022	0.5
train_120622_trials9-12		Box 1	trial3	768	20s_PS4	1	1.433	0.22	7.17	192.16	0	3045	12/6/2022	0.5
train_120622_trials9-12		Box 1	trial3	768	20s_PS3	2	2.367	0.36	11.83	114.6	0	1369	12/6/2022	0.5
train_120622_trials9-12		Box 1	trial3	768	20s_PS2	1	1.067	0.16	5.33	105.83	0	4197	12/6/2022	0.5
train_120622_trials9-12		Box 1	trial3	768	20s_PS1	0	0	0	0	170.81	0	3174	12/6/2022	0.5
train_120622_trials9-12		Box 2	trial3	773	Baseline	6	6.1	0.92	3.39	146.2	0	1357	12/6/2022	0.5
train_120622_trials9-12		Box 2	trial3	773	40s_PS1	2	2.5	0.38	6.25	134.56	0	3991	12/6/2022	0.5
train_120622_trials9-12		Box 2	trial3	773	40s_PS2	0	0	0	0	139.56	0	1556	12/6/2022	0.5
train_120622_trials9-12		Box 2	trial3	773	40s_PS3	12	20	3.03	50	51.35	0	1210	12/6/2022	0.5
train_120622_trials9-12		Box 2	trial3	773	40s_PS4	4	13.2	2	33	77.91	0	1099	12/6/2022	0.5
train_120622_trials9-12		Box 2	trial3	773	20s_PS4	0	0	0	0	136.8	0	1099	12/6/2022	0.5
train_120622_trials9-12		Box 2	trial3	773	20s_PS3	3	3.833	0.58	19.17	99.9	0	1210	12/6/2022	0.5
train_120622_trials9-12		Box 2	trial3	773	20s_PS2	0	0	0	0	173.35	0	1556	12/6/2022	0.5
train_120622_trials9-12		Box 2	trial3	773	20s_PS1	0	0	0	0	234.2	0	3991	12/6/2022	0.5
train_120622_trials9-12		Box 3	trial3	778	Baseline	2	2.633	0.4	1.46	145.42	0	1115	12/6/2022	0.5
train_120622_trials9-12		Box 3	trial3	778	40s_PS1	9	22.333	3.38	55.83	8.18	0	722	12/6/2022	0.5
train_120622_trials9-12		Box 3	trial3	778	40s_PS2	1	1.333	0.2	3.33	55.15	0	695	12/6/2022	0.5
train_120622_trials9-12		Box 3	trial3	778	40s_PS3	3	4.533	0.69	11.33	28.23	0	483	12/6/2022	0.5
train_120622_trials9-12		Box 3	trial3	778	40s_PS4	1	18.133	2.75	45.33	46.37	0	2200	12/6/2022	0.5
train_120622_trials9-12		Box 3	trial3	778	20s_PS4	0	0	0	0	92.09	0	2200	12/6/2022	0.5
train_120622_trials9-12		Box 3	trial3	778	20s_PS3	0	0	0	0	51.6	0	483	12/6/2022	0.5
train_120622_trials9-12		Box 3	trial3	778	20s_PS2	0	0	0	0	92.83	0	695	12/6/2022	0.5
train_120622_trials9-12		Box 3	trial3	778	20s_PS1	4	9.2	1.39	46	12.6	0	722	12/6/2022	0.5
train_120622_trials9-12		Box 4	trial3	771	Baseline	0	0	0	0	61.07	0	748	12/6/2022	0.5
train_120622_trials9-12		Box 4	trial3	771	40s_PS1	9	21.333	3.23	53.33	38.94	0	2553	12/6/2022	0.5
train_120622_trials9-12		Box 4	trial3	771	40s_PS2	2	3.1	0.47	7.75	116.15	0	1505	12/6/2022	0.5
train_120622_trials9-12		Box 4	trial3	771	40s_PS3	0	0	0	0	139.9	0	2068	12/6/2022	0.5
train_120622_trials9-12		Box 4	trial3	771	40s_PS4	2	4.233	0.64	10.58	219.33	0	2210	12/6/2022	0.5
train_120622_trials9-12		Box 4	trial3	771	20s_PS4	1	2.133	0.32	10.67	52.59	0	1324	12/6/2022	0.5
train_120622_trials9-12		Box 4	trial3	771	20s_PS3	0	0	0	0	222.54	0	2068	12/6/2022	0.5
train_120622_trials9-12		Box 4	trial3	771	20s_PS2	1	1.8	0.27	9	209.51	0	1505	12/6/2022	0.5
train_120622_trials9-12		Box 4	trial3	771	20s_PS1	3	7.3	1.11	36.5	63.47	0	2553	12/6/2022	0.5
training_12-06-22_trials13-16		Box 1	trial4	775	Baseline	24	57.333	8.69	31.85	177.6	0	1933	12/6/2022	0.5
training_12-06-22_trials13-16		Box 1	trial4	775	40s_PS1	0	0	0	0	170.55	0	3133	12/6/2022	0.5
training_12-06-22_trials13-16		Box 1	trial4	775	40s_PS2	7	13.8	2.09	34.5	57.19	0	1742	12/6/2022	0.5
training_12-06-22_trials13-16		Box 1	trial4	775	40s_PS3	9	36.533	5.54	91.33	11.82	0	780	12/6/2022	0.5
training_12-06-22_trials13-16		Box 1	trial4	775	40s_PS4	3	5.133	0.78	12.83	121.7	0	1774	12/6/2022	0.5
training_12-06-22_trials13-16		Box 1	trial4	775	20s_PS4	1	1.133	0.17	5.67	70.26	0	1774	12/6/2022	0.5
training_12-06-22_trials13-16		Box 1	trial4	775	20s_PS3	8	16.7	2.53	83.5	23.27	0	780	12/6/2022	0.5
training_12-06-22_trials13-16		Box 1	trial4	775	20s_PS2	1	1.2	0.18	6	108.99	0	1742	12/6/2022	0.5
training_12-06-22_trials13-16		Box 1	trial4	775	20s_PS1	0	0	0	0	183.57	0	3133	12/6/2022	0.5
training_12-06-22_trials13-16		Box 2	trial4	800	Baseline	26	41.133	6.23	22.85	73.51	0	990	12/6/2022	0.5
training_12-06-22_trials13-16		Box 2	trial4	800	40s_PS1	0	0	0	0	224.63	0	1451	12/6/2022	0.5
training_12-06-22_trials13-16		Box 2	trial4	800	40s_PS2	6	25.733	3.9	64.33	15.42	0	847	12/6/2022	0.5
training_12-06-22_trials13-16		Box 2	trial4	800	40s_PS3	0	0	0	0	52.22	0	514	12/6/2022	0.5
training_12-06-22_trials13-16		Box 2	trial4	800	40s_PS4	5	17.467	2.65	43.67	21.56	0	777	12/6/2022	0.5
training_12-06-22_trials13-16		Box 2	trial4	800	20s_PS4	1	1.567	0.24	7.83	36.9	0	777	12/6/2022	0.5
training_12-06-22_trials13-16		Box 2	trial4	800	20s_PS3	0	0	0	0	77.22	0	514	12/6/2022	0.5
training_12-06-22_trials13-16		Box 2	trial4	800	20s_PS2	4	9.933	1.51	49.67	27.25	0	847	12/6/2022	0.5
training_12-06-22_trials13-16		Box 2	trial4	800	20s_PS1	0	0	0	0	194.1	0	1451	12/6/2022	0.5
training_12-06-22_trials13-16		Box 3	trial4	765	Baseline	22	60.733	9.2	33.74	38.68	0	605	12/6/2022	0.5
training_12-06-22_trials13-16		Box 3	trial4	765	40s_PS1	5	34.4	5.21	86	29.57	0	1967	12/6/2022	0.5
training_12-06-22_trials13-16		Box 3	trial4	765	40s_PS2	5	16.333	2.47	40.83	48.16	0	446	12/6/2022	0.5
training_12-06-22_trials13-16		Box 3	trial4	765	40s_PS3	4	28.933	4.38	72.33	16.43	0	644	12/6/2022	0.5
training_12-06-22_trials13-16		Box 3	trial4	765	40s_PS4	9	24.967	3.78	62.42	44.11	0	1645	12/6/2022	0.5
training_12-06-22_trials13-16		Box 3	trial4	765	20s_PS4	4	9.5	1.44	47.5	66.22	0	1645	12/6/2022	0.5
training_12-06-22_trials13-16		Box 3	trial4	765	20s_PS3	2	10.533	1.6	52.67	32.18	0	644	12/6/2022	0.5
training_12-06-22_trials13-16		Box 3	trial4	765	20s_PS2	1	1.333	0.2	6.67	92.48	0	446	12/6/2022	0.5
training_12-06-22_trials13-16		Box 3	trial4	765	20s_PS1	3	14.933	2.26	74.67	55.52	0	1967	12/6/2022	0.5
training_12-06-22_trials13-16		Box 4	trial4	797	Baseline	11	21	3.18	11.67	105.66	0	1602	12/6/2022	0.5
training_12-06-22_trials13-16		Box 4	trial4	797	40s_PS1	10	21.433	3.25	53.58	16.04	0	769	12/6/2022	0.5
training_12-06-22_trials13-16		Box 4	trial4	797	40s_PS2	1	5.7	0.86	14.25	86.05	0	2440	12/6/2022	0.5
training_12-06-22_trials13-16		Box 4	trial4	797	40s_PS3	6	19.5	2.95	48.75	66.73	0	5524	12/6/2022	0.5
training_12-06-22_trials13-16		Box 4	trial4	797	40s_PS4	7	14.433	2.19	36.08	53.92	0	1229	12/6/2022	0.5
training_12-06-22_trials13-16		Box 4	trial4	797	20s_PS4	2	3.833	0.58	19.17	72.8	0	1229	12/6/2022	0.5
training_12-06-22_trials13-16		Box 4	trial4	797	20s_PS3	3	7.4	1.12	37	102.93	0	5524	12/6/2022	0.5
training_12-06-22_trials13-16		Box 4	trial4	797	20s_PS2	0	0	0	0	129.43	0	2440	12/6/2022	0.5
training_12-06-22_trials13-16		Box 4	trial4	797	20s_PS1	5	10.9	1.65	54.5	23.05	0	769	12/6/2022	0.5
training_12-06-22_trials17-20		Box 1	trial5	781	Baseline	3	4.267	0.65	2.37	117.65	0	1059	12/6/2022	0.5
training_12-06-22_trials17-20		Box 1	trial5	781	40s_PS1	9	27.367	4.15	68.42	12.16	0	1008	12/6/2022	0.5
training_12-06-22_trials17-20		Box 1	trial5	781	40s_PS2	5	21.033	3.19	52.58	36.88	0	1416	12/6/2022	0.5
training_12-06-22_trials17-20		Box 1	trial5	781	40s_PS3	6	28.2	4.27	70.5	37.14	0	1891	12/6/2022	0.5
training_12-06-22_trials17-20		Box 1	trial5	781	40s_PS4	10	29.2	4.42	73	9.89	0	448	12/6/2022	0.5
training_12-06-22_trials17-20		Box 1	trial5	781	20s_PS4	4	11.833	1.79	59.17	16.75	0	448	12/6/2022	0.5
training_12-06-22_trials17-20		Box 1	trial5	781	20s_PS3	3	10.967	1.66	54.83	69.36	0	1891	12/6/2022	0.5
training_12-06-22_trials17-20		Box 1	trial5	781	20s_PS2	3	7.333	1.11	36.67	50.58	0	1416	12/6/2022	0.5
training_12-06-22_trials17-20		Box 1	trial5	781	20s_PS1	6	9.867	1.49	49.33	22.95	0	1008	12/6/2022	0.5
training_12-06-22_trials17-20		Box 2	trial5	798	Baseline	22	37.233	5.64	20.69	101.71	0	1661	12/6/2022	0.5
training_12-06-22_trials17-20		Box 2	trial5	798	40s_PS1	9	20.333	3.08	50.83	41.36	0	2070	12/6/2022	0.5
training_12-06-22_trials17-20		Box 2	trial5	798	40s_PS2	9	19.733	2.99	49.33	45.9	0	1543	12/6/2022	0.5
training_12-06-22_trials17-20		Box 2	trial5	798	40s_PS3	5	25.833	3.91	64.58	57.53	0	2684	12/6/2022	0.5
training_12-06-22_trials17-20		Box 2	trial5	798	40s_PS4	3	29.967	4.54	74.92	20.15	0	1699	12/6/2022	0.5
training_12-06-22_trials17-20		Box 2	trial5	798	20s_PS4	2	13.733	2.08	68.67	35.33	0	1699	12/6/2022	0.5
training_12-06-22_trials17-20		Box 2	trial5	798	20s_PS3	2	7.3	1.11	36.5	111.69	0	2684	12/6/2022	0.5
training_12-06-22_trials17-20		Box 2	trial5	798	20s_PS2	5	9.433	1.43	47.17	56.98	0	1543	12/6/2022	0.5
training_12-06-22_trials17-20		Box 2	trial5	798	20s_PS1	5	9.133	1.38	45.67	61.42	0	2070	12/6/2022	0.5
training_12-06-22_trials17-20		Box 3	trial5	782	Baseline	43	98.967	14.99	54.98	22.2	0	502	12/6/2022	0.5
training_12-06-22_trials17-20		Box 3	trial5	782	40s_PS1	5	6.867	1.04	17.17	28.36	0	437	12/6/2022	0.5
training_12-06-22_trials17-20		Box 3	trial5	782	40s_PS2	9	17.033	2.58	42.58	48.26	0	4348	12/6/2022	0.5
training_12-06-22_trials17-20		Box 3	trial5	782	40s_PS3	10	21.467	3.25	53.67	13.02	0	527	12/6/2022	0.5
training_12-06-22_trials17-20		Box 3	trial5	782	40s_PS4	6	30.5	4.62	76.25	12.67	0	646	12/6/2022	0.5
training_12-06-22_trials17-20		Box 3	trial5	782	20s_PS4	4	11.467	1.74	57.33	24.31	0	646	12/6/2022	0.5
training_12-06-22_trials17-20		Box 3	trial5	782	20s_PS3	4	5.567	0.84	27.83	22.79	0	527	12/6/2022	0.5
training_12-06-22_trials17-20		Box 3	trial5	782	20s_PS2	4	5.833	0.88	29.17	85.19	0	4348	12/6/2022	0.5
training_12-06-22_trials17-20		Box 3	trial5	782	20s_PS1	2	2.467	0.37	12.33	32.77	0	437	12/6/2022	0.5
training_12-06-22_trials17-20		Box 4	trial5	796	Baseline	7	10.7	1.62	5.94	96.27	0	797	12/6/2022	0.5
training_12-06-22_trials17-20		Box 4	trial5	796	40s_PS1	2	2.4	0.36	6	40.4	0	434	12/6/2022	0.5
training_12-06-22_trials17-20		Box 4	trial5	796	40s_PS2	6	18.2	2.76	45.5	23.4	0	638	12/6/2022	0.5
training_12-06-22_trials17-20		Box 4	trial5	796	40s_PS3	2	4.9	0.74	12.25	58.38	0	547	12/6/2022	0.5
training_12-06-22_trials17-20		Box 4	trial5	796	40s_PS4	3	25.833	3.91	64.58	22.87	0	701	12/6/2022	0.5
training_12-06-22_trials17-20		Box 4	trial5	796	20s_PS4	3	5.833	0.88	29.17	45.7	0	701	12/6/2022	0.5
training_12-06-22_trials17-20		Box 4	trial5	796	20s_PS3	0	0	0	0	71.57	0	547	12/6/2022	0.5
training_12-06-22_trials17-20		Box 4	trial5	796	20s_PS2	2	2.633	0.4	13.17	39.73	0	638	12/6/2022	0.5
training_12-06-22_trials17-20		Box 4	trial5	796	20s_PS1	2	2.4	0.36	12	40.44	0	434	12/6/2022	0.5
training_12-06-22_trials21-24		Box 1	trial6	770	Baseline	41	64.167	9.72	35.65	72.46	0	1174	12/6/2022	0.5
training_12-06-22_trials21-24		Box 1	trial6	770	40s_PS1	6	13.533	2.05	33.83	72.84	0	4476	12/6/2022	0.5
training_12-06-22_trials21-24		Box 1	trial6	770	40s_PS2	3	26.067	3.95	65.17	11.6	0	749	12/6/2022	0.5
training_12-06-22_trials21-24		Box 1	trial6	770	40s_PS3	6	22.4	3.39	56	40.85	0	1639	12/6/2022	0.5
training_12-06-22_trials21-24		Box 1	trial6	770	40s_PS4	5	25.1	3.8	62.75	18.87	0	1151	12/6/2022	0.5
training_12-06-22_trials21-24		Box 1	trial6	770	20s_PS4	2	9.967	1.51	49.83	33.22	0	1151	12/6/2022	0.5
training_12-06-22_trials21-24		Box 1	trial6	770	20s_PS3	1	4.567	0.69	22.83	78.81	0	1639	12/6/2022	0.5
training_12-06-22_trials21-24		Box 1	trial6	770	20s_PS2	2	7.833	1.19	39.17	20.39	0	749	12/6/2022	0.5
training_12-06-22_trials21-24		Box 1	trial6	770	20s_PS1	2	5.033	0.76	25.17	133.55	0	4476	12/6/2022	0.5
training_12-06-22_trials21-24		Box 2	trial6	791	Baseline	10	20.733	3.14	11.52	124.24	0	1835	12/6/2022	0.5
training_12-06-22_trials21-24		Box 2	trial6	791	40s_PS1	4	7.9	1.2	19.75	90.83	0	1512	12/6/2022	0.5
training_12-06-22_trials21-24		Box 2	trial6	791	40s_PS2	4	9.8	1.48	24.5	28.31	0	924	12/6/2022	0.5
training_12-06-22_trials21-24		Box 2	trial6	791	40s_PS3	2	2.7	0.41	6.75	117.91	0	3394	12/6/2022	0.5
training_12-06-22_trials21-24		Box 2	trial6	791	40s_PS4	7	22.533	3.41	56.33	73.44	0	2473	12/6/2022	0.5
training_12-06-22_trials21-24		Box 2	trial6	791	20s_PS4	3	10.633	1.61	53.17	111.91	0	2473	12/6/2022	0.5
training_12-06-22_trials21-24		Box 2	trial6	791	20s_PS3	0	0	0	0	167.96	0	3394	12/6/2022	0.5
training_12-06-22_trials21-24		Box 2	trial6	791	20s_PS2	2	2.7	0.41	13.5	43.96	0	924	12/6/2022	0.5
training_12-06-22_trials21-24		Box 2	trial6	791	20s_PS1	1	1.367	0.21	6.83	112.67	0	1512	12/6/2022	0.5
training_12-06-22_trials21-24		Box 3	trial6	795	Baseline	16	20.633	3.13	11.46	125.35	0	1079	12/6/2022	0.5
training_12-06-22_trials21-24		Box 3	trial6	795	40s_PS1	10	24.433	3.7	61.08	54.51	0	7065	12/6/2022	0.5
training_12-06-22_trials21-24		Box 3	trial6	795	40s_PS2	5	9.5	1.44	23.75	37.3	0	801	12/6/2022	0.5
training_12-06-22_trials21-24		Box 3	trial6	795	40s_PS3	7	18.667	2.83	46.67	25.38	0	1226	12/6/2022	0.5
training_12-06-22_trials21-24		Box 3	trial6	795	40s_PS4	8	24	3.64	60	57.96	0	1958	12/6/2022	0.5
training_12-06-22_trials21-24		Box 3	trial6	795	20s_PS4	5	11.067	1.68	55.33	36.95	0	1958	12/6/2022	0.5
training_12-06-22_trials21-24		Box 3	trial6	795	20s_PS3	4	7.533	1.14	37.67	42.74	0	1226	12/6/2022	0.5
training_12-06-22_trials21-24		Box 3	trial6	795	20s_PS2	1	1.967	0.3	9.83	63.15	0	801	12/6/2022	0.5
training_12-06-22_trials21-24		Box 3	trial6	795	20s_PS1	3	13.967	2.12	69.83	96.72	0	7065	12/6/2022	0.5
training_12-06-22_trials21-24		Box 4	trial6	780	Baseline	6	8.167	1.24	4.54	89.19	0	861	12/6/2022	0.5
training_12-06-22_trials21-24		Box 4	trial6	780	40s_PS1	9	16.667	2.53	41.67	15.34	0	1141	12/6/2022	0.5
training_12-06-22_trials21-24		Box 4	trial6	780	40s_PS2	5	11.4	1.73	28.5	17.49	0	1909	12/6/2022	0.5
training_12-06-22_trials21-24		Box 4	trial6	780	40s_PS3	2	2	0.3	5	72.23	0	1223	12/6/2022	0.5
training_12-06-22_trials21-24		Box 4	trial6	780	40s_PS4	7	25.533	3.87	63.83	11.59	0	677	12/6/2022	0.5
training_12-06-22_trials21-24		Box 4	trial6	780	20s_PS4	3	15.433	2.34	77.17	13.68	0	677	12/6/2022	0.5
training_12-06-22_trials21-24		Box 4	trial6	780	20s_PS3	1	1	0.15	5	56.56	0	465	12/6/2022	0.5
training_12-06-22_trials21-24		Box 4	trial6	780	20s_PS2	0	0	0	0	28.87	0	1909	12/6/2022	0.5
training_12-06-22_trials21-24		Box 4	trial6	780	20s_PS1	4	6.267	0.95	31.33	23.99	0	1141	12/6/2022	0.5
training_12-06-22_trials25		Box 3	trial7	845	Baseline	9	17.533	2.66	9.74	85	0	872	12/6/2022	0.5
training_12-06-22_trials25		Box 3	trial7	845	40s_PS1	8	19.867	3.01	49.67	36.69	0	6521	12/6/2022	0.5
training_12-06-22_trials25		Box 3	trial7	845	40s_PS2	6	14.833	2.25	37.08	28.17	0	393	12/6/2022	0.5
training_12-06-22_trials25		Box 3	trial7	845	40s_PS3	5	23.9	3.62	59.75	11.9	0	477	12/6/2022	0.5
training_12-06-22_trials25		Box 3	trial7	845	40s_PS4	0	0	0	0	142.24	0	1279	12/6/2022	0.5
training_12-06-22_trials25		Box 3	trial7	845	20s_PS4	0	0	0	0	162.64	0	1279	12/6/2022	0.5
training_12-06-22_trials25		Box 3	trial7	845	20s_PS3	3	8.6	1.3	43	19.77	0	477	12/6/2022	0.5
training_12-06-22_trials25		Box 3	trial7	845	20s_PS2	4	5.233	0.79	26.17	29.07	0	393	12/6/2022	0.5
training_12-06-22_trials25		Box 3	trial7	845	20s_PS1	4	7.3	1.11	36.5	65.03	0	6521	12/6/2022	0.5
training_120822_trials1-4		Box 1	trial1	856	Baseline	32	74.267	11.25	41.26	57.42	0	1072	12/8/2022	0.5
training_120822_trials1-4		Box 1	trial1	856	40s_PS1	10	12.267	1.86	30.67	51.13	0	1934	12/8/2022	0.5
training_120822_trials1-4		Box 1	trial1	856	40s_PS2	7	10.367	1.57	25.92	80.92	0	7388	12/8/2022	0.5
training_120822_trials1-4		Box 1	trial1	856	40s_PS3	9	19.533	2.96	48.83	11.45	0	540	12/8/2022	0.5
training_120822_trials1-4		Box 1	trial1	856	40s_PS4	7	7.833	1.19	19.58	50.97	0	1444	12/8/2022	0.5
training_120822_trials1-4		Box 1	trial1	856	20s_PS4	2	2.567	0.39	12.83	75.85	0	1444	12/8/2022	0.5
training_120822_trials1-4		Box 1	trial1	856	20s_PS3	4	5.767	0.87	28.83	19.1	0	540	12/8/2022	0.5
training_120822_trials1-4		Box 1	trial1	856	20s_PS2	2	4.267	0.65	21.33	142.87	0	7388	12/8/2022	0.5
training_120822_trials1-4		Box 1	trial1	856	20s_PS1	3	3.3	0.5	16.5	78.48	0	1934	12/8/2022	0.5
training_120822_trials1-4		Box 2	trial1	854	Baseline	25	51	7.73	28.33	61.78	0	772	12/8/2022	0.5
training_120822_trials1-4		Box 2	trial1	854	40s_PS1	7	35.833	5.43	89.58	43.16	0	2615	12/8/2022	0.5
training_120822_trials1-4		Box 2	trial1	854	40s_PS2	5	26.967	4.09	67.42	67.79	0	1245	12/8/2022	0.5
training_120822_trials1-4		Box 2	trial1	854	40s_PS3	1	1.067	0.16	2.67	76.63	0	1321	12/8/2022	0.5
training_120822_trials1-4		Box 2	trial1	854	40s_PS4	3	27.067	4.1	67.67	51.5	0	3385	12/8/2022	0.5
training_120822_trials1-4		Box 2	trial1	854	20s_PS4	3	7.067	1.07	35.33	103	0	3385	12/8/2022	0.5
training_120822_trials1-4		Box 2	trial1	854	20s_PS3	0	0	0	0	112.51	0	1321	12/8/2022	0.5
training_120822_trials1-4		Box 2	trial1	854	20s_PS2	1	8.3	1.26	41.5	133.39	0	1245	12/8/2022	0.5
training_120822_trials1-4		Box 2	trial1	854	20s_PS1	4	15.5	2.35	77.5	85.93	0	2615	12/8/2022	0.5
training_120822_trials1-4		Box 3	trial1	901	Baseline	38	63.4	9.61	35.22	38.93	0	869	12/8/2022	0.5
training_120822_trials1-4		Box 3	trial1	901	40s_PS1	9	15.933	2.41	39.83	35.55	0	592	12/8/2022	0.5
training_120822_trials1-4		Box 3	trial1	901	40s_PS2	9	19.033	2.88	47.58	17.79	0	480	12/8/2022	0.5
training_120822_trials1-4		Box 3	trial1	901	40s_PS3	4	30.5	4.62	76.25	17.04	0	1141	12/8/2022	0.5
training_120822_trials1-4		Box 3	trial1	901	40s_PS4	2	34.633	5.25	86.58	2.48	0	311	12/8/2022	0.5
training_120822_trials1-4		Box 3	trial1	901	20s_PS4	2	14.633	2.22	73.17	4.91	0	311	12/8/2022	0.5
training_120822_trials1-4		Box 3	trial1	901	20s_PS3	3	12.533	1.9	62.67	32.43	0	1141	12/8/2022	0.5
training_120822_trials1-4		Box 3	trial1	901	20s_PS2	2	2.567	0.39	12.83	31.35	0	480	12/8/2022	0.5
training_120822_trials1-4		Box 3	trial1	901	20s_PS1	4	7.867	1.19	39.33	42.66	0	592	12/8/2022	0.5
training_120822_trials1-4		Box 4	trial1	858	Baseline	32	83.867	12.71	46.59	20.93	0	707	12/8/2022	0.5
training_120822_trials1-4		Box 4	trial1	858	40s_PS1	6	22.3	3.38	55.75	14.49	0	996	12/8/2022	0.5
training_120822_trials1-4		Box 4	trial1	858	40s_PS2	2	36.567	5.54	91.42	11.75	0	1619	12/8/2022	0.5
training_120822_trials1-4		Box 4	trial1	858	40s_PS3	3	26.833	4.07	67.08	15.36	0	1335	12/8/2022	0.5
training_120822_trials1-4		Box 4	trial1	858	40s_PS4	6	30.5	4.62	76.25	11.46	0	893	12/8/2022	0.5
training_120822_trials1-4		Box 4	trial1	858	20s_PS4	3	12.333	1.87	61.67	22.04	0	893	12/8/2022	0.5
training_120822_trials1-4		Box 4	trial1	858	20s_PS3	3	6.833	1.04	34.17	30.71	0	1335	12/8/2022	0.5
training_120822_trials1-4		Box 4	trial1	858	20s_PS2	2	16.567	2.51	82.83	23.48	0	1619	12/8/2022	0.5
training_120822_trials1-4		Box 4	trial1	858	20s_PS1	3	8.467	1.28	42.33	23.69	0	996	12/8/2022	0.5
training_120822_trials5-8		Box 1	trial2	867	Baseline	2	3.6	0.55	2	107.28	0	1364	12/8/2022	0.5
training_120822_trials5-8		Box 1	trial2	867	40s_PS1	7	14.467	2.19	36.17	26.04	0	531	12/8/2022	0.5
training_120822_trials5-8		Box 1	trial2	867	40s_PS2	6	14.767	2.24	36.92	22.17	0	452	12/8/2022	0.5
training_120822_trials5-8		Box 1	trial2	867	40s_PS3	3	9.067	1.37	22.67	62.72	0	1654	12/8/2022	0.5
training_120822_trials5-8		Box 1	trial2	867	40s_PS4	5	16.033	2.43	40.08	76.12	0	1483	12/8/2022	0.5
training_120822_trials5-8		Box 1	trial2	867	20s_PS4	2	2.467	0.37	12.33	142.81	0	1483	12/8/2022	0.5
training_120822_trials5-8		Box 1	trial2	867	20s_PS3	2	6.1	0.92	30.5	46.39	0	1654	12/8/2022	0.5
training_120822_trials5-8		Box 1	trial2	867	20s_PS2	3	7.733	1.17	38.67	13.62	0	452	12/8/2022	0.5
training_120822_trials5-8		Box 1	trial2	867	20s_PS1	4	7.733	1.17	38.67	37.33	0	531	12/8/2022	0.5
training_120822_trials5-8		Box 2	trial2	898	Baseline	15	31.133	4.72	17.3	104.65	0	1036	12/8/2022	0.5
training_120822_trials5-8		Box 2	trial2	898	40s_PS1	5	9	1.36	22.5	28.96	0	714	12/8/2022	0.5
training_120822_trials5-8		Box 2	trial2	898	40s_PS2	4	28.867	4.37	72.17	32.53	0	2621	12/8/2022	0.5
training_120822_trials5-8		Box 2	trial2	898	40s_PS3	5	17.367	2.63	43.42	38.25	0	1105	12/8/2022	0.5
training_120822_trials5-8		Box 2	trial2	898	40s_PS4	4	24.633	3.73	61.58	70.05	0	2524	12/8/2022	0.5
training_120822_trials5-8		Box 2	trial2	898	20s_PS4	2	4.7	0.71	23.5	139.65	0	2524	12/8/2022	0.5
training_120822_trials5-8		Box 2	trial2	898	20s_PS3	1	3.067	0.46	15.33	45.55	0	1105	12/8/2022	0.5
training_120822_trials5-8		Box 2	trial2	898	20s_PS2	3	8.9	1.35	44.5	64.81	0	2621	12/8/2022	0.5
training_120822_trials5-8		Box 2	trial2	898	20s_PS1	3	3.767	0.57	18.83	35.93	0	714	12/8/2022	0.5
training_120822_trials5-8		Box 3	trial2	835	Baseline	25	117.3	17.77	65.17	16.09	0	271	12/8/2022	0.5
training_120822_trials5-8		Box 3	trial2	835	40s_PS1	4	9.5	1.44	23.75	46.92	0	3058	12/8/2022	0.5
training_120822_trials5-8		Box 3	trial2	835	40s_PS2	2	2.567	0.39	6.42	49.97	0	729	12/8/2022	0.5
training_120822_trials5-8		Box 3	trial2	835	40s_PS3	6	12.733	1.93	31.83	35.28	0	446	12/8/2022	0.5
training_120822_trials5-8		Box 3	trial2	835	40s_PS4	9	16.267	2.46	40.67	82.53	0	2755	12/8/2022	0.5
training_120822_trials5-8		Box 3	trial2	835	20s_PS4	2	2.1	0.32	10.5	158.28	0	2755	12/8/2022	0.5
training_120822_trials5-8		Box 3	trial2	835	20s_PS3	0	0	0	0	56.52	0	446	12/8/2022	0.5
training_120822_trials5-8		Box 3	trial2	835	20s_PS2	0	0	0	0	73.38	0	729	12/8/2022	0.5
training_120822_trials5-8		Box 3	trial2	835	20s_PS1	0	0	0	0	84.47	0	3058	12/8/2022	0.5
training_120822_trials5-8		Box 4	trial2	832	Baseline	53	125.967	19.09	69.98	4.59	0	314	12/8/2022	0.5
training_120822_trials5-8		Box 4	trial2	832	40s_PS1	5	11.9	1.8	29.75	16.31	0	327	12/8/2022	0.5
training_120822_trials5-8		Box 4	trial2	832	40s_PS2	4	33.433	5.07	83.58	2.68	0	127	12/8/2022	0.5
training_120822_trials5-8		Box 4	trial2	832	40s_PS3	5	37.167	5.63	92.92	1.35	0	75	12/8/2022	0.5
training_120822_trials5-8		Box 4	trial2	832	40s_PS4	3	8.9	1.35	22.25	25.25	0	376	12/8/2022	0.5
training_120822_trials5-8		Box 4	trial2	832	20s_PS4	0	0	0	0	37.43	0	376	12/8/2022	0.5
training_120822_trials5-8		Box 4	trial2	832	20s_PS3	5	17.167	2.6	85.83	2.54	0	75	12/8/2022	0.5
training_120822_trials5-8		Box 4	trial2	832	20s_PS2	4	13.433	2.04	67.17	4.76	0	127	12/8/2022	0.5
training_120822_trials5-8		Box 4	trial2	832	20s_PS1	0	0	0	0	23.19	0	193	12/8/2022	0.5
training_120822_trials9-12		Box 1	trial3	870	Baseline	14	22.433	3.4	12.46	72.44	0	851	12/8/2022	0.5
training_120822_trials9-12		Box 1	trial3	870	40s_PS1	1	34.733	5.26	86.83	9.85	0	884	12/8/2022	0.5
training_120822_trials9-12		Box 1	trial3	870	40s_PS2	6	19.9	3.02	49.75	22.32	0	772	12/8/2022	0.5
training_120822_trials9-12		Box 1	trial3	870	40s_PS3	3	37.167	5.63	92.92	3.93	0	553	12/8/2022	0.5
training_120822_trials9-12		Box 1	trial3	870	40s_PS4	6	29.733	4.51	74.33	7.88	0	238	12/8/2022	0.5
training_120822_trials9-12		Box 1	trial3	870	20s_PS4	4	12.567	1.9	62.83	10.66	0	238	12/8/2022	0.5
training_120822_trials9-12		Box 1	trial3	870	20s_PS3	2	18.1	2.74	90.5	7.27	0	553	12/8/2022	0.5
training_120822_trials9-12		Box 1	trial3	870	20s_PS2	2	4.167	0.63	20.83	37.19	0	772	12/8/2022	0.5
training_120822_trials9-12		Box 1	trial3	870	20s_PS1	1	14.733	2.23	73.67	19.41	0	884	12/8/2022	0.5
training_120822_trials9-12		Box 2	trial3	857	Baseline	15	91.933	13.93	51.07	36.27	0	678	12/8/2022	0.5
training_120822_trials9-12		Box 2	trial3	857	40s_PS1	4	8.367	1.27	20.92	58.12	0	4134	12/8/2022	0.5
training_120822_trials9-12		Box 2	trial3	857	40s_PS2	9	14.8	2.24	37	17.28	0	183	12/8/2022	0.5
training_120822_trials9-12		Box 2	trial3	857	40s_PS3	5	17.5	2.65	43.75	20.32	0	1366	12/8/2022	0.5
training_120822_trials9-12		Box 2	trial3	857	40s_PS4	4	12.267	1.86	30.67	78.02	0	1651	12/8/2022	0.5
training_120822_trials9-12		Box 2	trial3	857	20s_PS4	0	0	0	0	139.43	0	1651	12/8/2022	0.5
training_120822_trials9-12		Box 2	trial3	857	20s_PS3	1	1.3	0.2	6.5	38.05	0	1366	12/8/2022	0.5
training_120822_trials9-12		Box 2	trial3	857	20s_PS2	6	8.633	1.31	43.17	15.68	0	183	12/8/2022	0.5
training_120822_trials9-12		Box 2	trial3	857	20s_PS1	1	1.167	0.18	5.83	104.34	0	4134	12/8/2022	0.5
training_120822_trials9-12		Box 3	trial3	855	Baseline	32	114.767	17.39	63.76	17.05	0	477	12/8/2022	0.5
training_120822_trials9-12		Box 3	trial3	855	40s_PS1	8	15.4	2.33	38.5	27.8	0	1439	12/8/2022	0.5
training_120822_trials9-12		Box 3	trial3	855	40s_PS2	8	28.5	4.32	71.25	40.9	0	1890	12/8/2022	0.5
training_120822_trials9-12		Box 3	trial3	855	40s_PS3	2	17.2	2.61	43	53.37	0	1251	12/8/2022	0.5
training_120822_trials9-12		Box 3	trial3	855	40s_PS4	9	28.367	4.3	70.92	13.99	0	899	12/8/2022	0.5
training_120822_trials9-12		Box 3	trial3	855	20s_PS4	5	9.667	1.46	48.33	25.81	0	899	12/8/2022	0.5
training_120822_trials9-12		Box 3	trial3	855	20s_PS3	1	1.167	0.18	5.83	100.55	0	1251	12/8/2022	0.5
training_120822_trials9-12		Box 3	trial3	855	20s_PS2	4	10.233	1.55	51.17	80.46	0	1890	12/8/2022	0.5
training_120822_trials9-12		Box 3	trial3	855	20s_PS1	3	4.1	0.62	20.5	46.56	0	1439	12/8/2022	0.5
training_120822_trials9-12		Box 4	trial3	869	Baseline	40	89	13.48	49.44	8.62	0	203	12/8/2022	0.5
training_120822_trials9-12		Box 4	trial3	869	40s_PS1	4	6.067	0.92	15.17	28.48	0	787	12/8/2022	0.5
training_120822_trials9-12		Box 4	trial3	869	40s_PS2	9	21.4	3.24	53.5	14.74	0	978	12/8/2022	0.5
training_120822_trials9-12		Box 4	trial3	869	40s_PS3	2	5.367	0.81	13.42	36.23	0	636	12/8/2022	0.5
training_120822_trials9-12		Box 4	trial3	869	40s_PS4	2	2.767	0.42	6.92	45.56	0	1382	12/8/2022	0.5
training_120822_trials9-12		Box 4	trial3	869	20s_PS4	1	1.633	0.25	8.17	56.67	0	1382	12/8/2022	0.5
training_120822_trials9-12		Box 4	trial3	869	20s_PS3	0	0	0	0	45.64	0	636	12/8/2022	0.5
training_120822_trials9-12		Box 4	trial3	869	20s_PS2	1	4.433	0.67	22.17	25.18	0	978	12/8/2022	0.5
training_120822_trials9-12		Box 4	trial3	869	20s_PS1	2	2.067	0.31	10.33	39.28	0	787	12/8/2022	0.5
training_120822_trials13-16		Box 1	trial4	899	Baseline	24	142.567	21.6	79.2	13.18	0	605	12/8/2022	0.5
training_120822_trials13-16		Box 1	trial4	899	40s_PS1	8	22.567	3.42	56.42	19.89	0	703	12/8/2022	0.5
training_120822_trials13-16		Box 1	trial4	899	40s_PS2	5	20.167	3.06	50.42	16.61	0	517	12/8/2022	0.5
training_120822_trials13-16		Box 1	trial4	899	40s_PS3	4	29.133	4.41	72.83	18.76	0	1267	12/8/2022	0.5
training_120822_trials13-16		Box 1	trial4	899	40s_PS4	3	34.3	5.2	85.75	1.83	0	357	12/8/2022	0.5
training_120822_trials13-16		Box 1	trial4	899	20s_PS4	2	14.6	2.21	73	3.53	0	357	12/8/2022	0.5
training_120822_trials13-16		Box 1	trial4	899	20s_PS3	2	9.367	1.42	46.83	36.2	0	1267	12/8/2022	0.5
training_120822_trials13-16		Box 1	trial4	899	20s_PS2	1	1.767	0.27	8.83	30.84	0	517	12/8/2022	0.5
training_120822_trials13-16		Box 1	trial4	899	20s_PS1	5	7.667	1.16	38.33	35.41	0	703	12/8/2022	0.5
training_120822_trials13-16		Box 2	trial4	872	Baseline	9	15.933	2.41	8.85	151.01	0	1055	12/8/2022	0.5
training_120822_trials13-16		Box 2	trial4	872	40s_PS1	7	9.367	1.42	23.42	39.72	0	1088	12/8/2022	0.5
training_120822_trials13-16		Box 2	trial4	872	40s_PS2	3	4.267	0.65	10.67	75.9	0	1004	12/8/2022	0.5
training_120822_trials13-16		Box 2	trial4	872	40s_PS3	6	10.767	1.63	26.92	103.52	0	1485	12/8/2022	0.5
training_120822_trials13-16		Box 2	trial4	872	40s_PS4	4	4.5	0.68	11.25	60.2	0	1972	12/8/2022	0.5
training_120822_trials13-16		Box 2	trial4	872	20s_PS4	2	2.133	0.32	10.67	86.86	0	1972	12/8/2022	0.5
training_120822_trials13-16		Box 2	trial4	872	20s_PS3	2	3.1	0.47	15.5	162.34	0	1485	12/8/2022	0.5
training_120822_trials13-16		Box 2	trial4	872	20s_PS2	2	2.933	0.44	14.67	111.53	0	1004	12/8/2022	0.5
training_120822_trials13-16		Box 2	trial4	872	20s_PS1	4	5.133	0.78	25.67	41.06	0	1088	12/8/2022	0.5
training_120822_trials13-16		Box 3	trial4	830	Baseline	18	56.6	8.58	31.44	38.87	0	657	12/8/2022	0.5
training_120822_trials13-16		Box 3	trial4	830	40s_PS1	4	4.267	0.65	10.67	37.72	0	1371	12/8/2022	0.5
training_120822_trials13-16		Box 3	trial4	830	40s_PS2	5	9.8	1.48	24.5	32.68	0	977	12/8/2022	0.5
training_120822_trials13-16		Box 3	trial4	830	40s_PS3	7	22.833	3.46	57.08	30.17	0	1185	12/8/2022	0.5
training_120822_trials13-16		Box 3	trial4	830	40s_PS4	3	34.633	5.25	86.58	25.33	0	2839	12/8/2022	0.5
training_120822_trials13-16		Box 3	trial4	830	20s_PS4	2	16.167	2.45	80.83	46.67	0	2839	12/8/2022	0.5
training_120822_trials13-16		Box 3	trial4	830	20s_PS3	3	4.667	0.71	23.33	58.91	0	1185	12/8/2022	0.5
training_120822_trials13-16		Box 3	trial4	830	20s_PS2	2	2.5	0.38	12.5	60.16	0	977	12/8/2022	0.5
training_120822_trials13-16		Box 3	trial4	830	20s_PS1	2	2.067	0.31	10.33	56.79	0	1371	12/8/2022	0.5
training_120822_trials13-16		Box 4	trial4	833	Baseline	18	66.233	10.04	36.8	22.01	0	297	12/8/2022	0.5
training_120822_trials13-16		Box 4	trial4	833	40s_PS1	5	8.7	1.32	21.75	35.36	0	889	12/8/2022	0.5
training_120822_trials13-16		Box 4	trial4	833	40s_PS2	6	36.767	5.57	91.92	2.78	0	304	12/8/2022	0.5
training_120822_trials13-16		Box 4	trial4	833	40s_PS3	3	29.7	4.5	74.25	34.72	0	1838	12/8/2022	0.5
training_120822_trials13-16		Box 4	trial4	833	40s_PS4	1	35.667	5.4	89.17	8.61	0	727	12/8/2022	0.5
training_120822_trials13-16		Box 4	trial4	833	20s_PS4	1	15.667	2.37	78.33	17.23	0	727	12/8/2022	0.5
training_120822_trials13-16		Box 4	trial4	833	20s_PS3	3	9.7	1.47	48.5	69.44	0	1838	12/8/2022	0.5
training_120822_trials13-16		Box 4	trial4	833	20s_PS2	5	16.833	2.55	84.17	5.21	0	304	12/8/2022	0.5
training_120822_trials13-16		Box 4	trial4	833	20s_PS1	2	2.367	0.36	11.83	46.82	0	889	12/8/2022	0.5
training_120822_trials17-20		Box 1	trial5	853	Baseline	30	65.8	9.97	36.56	65.51	0	845	12/8/2022	0.5
training_120822_trials17-20		Box 1	trial5	853	40s_PS1	4	25.167	3.81	62.92	47.83	0	3618	12/8/2022	0.5
training_120822_trials17-20		Box 1	trial5	853	40s_PS2	5	24.867	3.77	62.17	23.16	0	1574	12/8/2022	0.5
training_120822_trials17-20		Box 1	trial5	853	40s_PS3	5	14.433	2.19	36.08	65.09	0	1374	12/8/2022	0.5
training_120822_trials17-20		Box 1	trial5	853	40s_PS4	2	3.633	0.55	9.08	43.35	0	1205	12/8/2022	0.5
training_120822_trials17-20		Box 1	trial5	853	20s_PS4	0	0	0	0	70.98	0	1205	12/8/2022	0.5
training_120822_trials17-20		Box 1	trial5	853	20s_PS3	2	2.9	0.44	14.5	119.19	0	1374	12/8/2022	0.5
training_120822_trials17-20		Box 1	trial5	853	20s_PS2	2	4.167	0.63	20.83	45.63	0	1574	12/8/2022	0.5
training_120822_trials17-20		Box 1	trial5	853	20s_PS1	2	10.3	1.56	51.5	87.27	0	3618	12/8/2022	0.5
training_120822_trials17-20		Box 2	trial5	871	Baseline	5	7.167	1.09	3.98	138.81	0	930	12/8/2022	0.5
training_120822_trials17-20		Box 2	trial5	871	40s_PS1	6	14.5	2.2	36.25	34.33	0	491	12/8/2022	0.5
training_120822_trials17-20		Box 2	trial5	871	40s_PS2	4	12.467	1.89	31.17	66.3	0	874	12/8/2022	0.5
training_120822_trials17-20		Box 2	trial5	871	40s_PS3	2	2.8	0.42	7	125.03	0	680	12/8/2022	0.5
training_120822_trials17-20		Box 2	trial5	871	40s_PS4	0	0	0	0	179.15	0	1445	12/8/2022	0.5
training_120822_trials17-20		Box 2	trial5	871	20s_PS4	0	0	0	0	222.14	0	1445	12/8/2022	0.5
training_120822_trials17-20		Box 2	trial5	871	20s_PS3	0	0	0	0	145.98	0	680	12/8/2022	0.5
training_120822_trials17-20		Box 2	trial5	871	20s_PS2	2	3.8	0.58	19	123.27	0	874	12/8/2022	0.5
training_120822_trials17-20		Box 2	trial5	871	20s_PS1	3	5.6	0.85	28	42.13	0	491	12/8/2022	0.5
training_120822_trials17-20		Box 3	trial5	851	Baseline	42	134.767	20.42	74.87	9.7	0	333	12/8/2022	0.5
training_120822_trials17-20		Box 3	trial5	851	40s_PS1	0	0	0	0	138.88	0	833	12/8/2022	0.5
training_120822_trials17-20		Box 3	trial5	851	40s_PS2	8	20.867	3.16	52.17	15.32	0	497	12/8/2022	0.5
training_120822_trials17-20		Box 3	trial5	851	40s_PS3	6	30.333	4.6	75.83	9.66	0	855	12/8/2022	0.5
training_120822_trials17-20		Box 3	trial5	851	40s_PS4	3	28.267	4.28	70.67	46.61	0	2511	12/8/2022	0.5
training_120822_trials17-20		Box 3	trial5	851	20s_PS4	3	17.667	2.68	88.33	53.55	0	2511	12/8/2022	0.5
training_120822_trials17-20		Box 3	trial5	851	20s_PS3	4	11.767	1.78	58.83	18.36	0	855	12/8/2022	0.5
training_120822_trials17-20		Box 3	trial5	851	20s_PS2	4	6.167	0.93	30.83	24.68	0	497	12/8/2022	0.5
training_120822_trials17-20		Box 3	trial5	851	20s_PS1	0	0	0	0	146.26	0	833	12/8/2022	0.5
training_120822_trials17-20		Box 4	trial5	852	Baseline	18	86.567	13.12	48.09	21.19	0	326	12/8/2022	0.5
training_120822_trials17-20		Box 4	trial5	852	40s_PS1	6	30.9	4.68	77.25	12.91	0	657	12/8/2022	0.5
training_120822_trials17-20		Box 4	trial5	852	40s_PS2	3	21.6	3.27	54	47	0	1743	12/8/2022	0.5
training_120822_trials17-20		Box 4	trial5	852	40s_PS3	4	35.433	5.37	88.58	51.86	0	14415	12/8/2022	0.5
training_120822_trials17-20		Box 4	trial5	852	40s_PS4	4	6.967	1.06	17.42	133.14	0	1541	12/8/2022	0.5
training_120822_trials17-20		Box 4	trial5	852	20s_PS4	0	0	0	0	250.79	0	1541	12/8/2022	0.5
training_120822_trials17-20		Box 4	trial5	852	20s_PS3	1	16.767	2.54	83.83	42.47	0	2152	12/8/2022	0.5
training_120822_trials17-20		Box 4	trial5	852	20s_PS2	1	1.667	0.25	8.33	93.53	0	1743	12/8/2022	0.5
training_120822_trials17-20		Box 4	trial5	852	20s_PS1	3	13.067	1.98	65.33	23.8	0	657	12/8/2022	0.5
training_120822_trials21-24		Box 1	trial6	836	Baseline	34	104.5	15.83	58.06	32.4	0	610	12/8/2022	0.5
training_120822_trials21-24		Box 1	trial6	836	40s_PS1	3	5.667	0.86	14.17	75.61	0	849	12/8/2022	0.5
training_120822_trials21-24		Box 1	trial6	836	40s_PS2	3	9.333	1.41	23.33	35.98	0	889	12/8/2022	0.5
training_120822_trials21-24		Box 1	trial6	836	40s_PS3	1	1.4	0.21	3.5	93.31	0	2693	12/8/2022	0.5
training_120822_trials21-24		Box 1	trial6	836	40s_PS4	4	7	1.06	17.5	91.65	0	1121	12/8/2022	0.5
training_120822_trials21-24		Box 1	trial6	836	20s_PS4	0	0	0	0	162.56	0	1121	12/8/2022	0.5
training_120822_trials21-24		Box 1	trial6	836	20s_PS3	0	0	0	0	116.06	0	2693	12/8/2022	0.5
training_120822_trials21-24		Box 1	trial6	836	20s_PS2	0	0	0	0	58.6	0	889	12/8/2022	0.5
training_120822_trials21-24		Box 1	trial6	836	20s_PS1	0	0	0	0	104.85	0	849	12/8/2022	0.5
training_120822_trials21-24		Box 2	trial6	866	Baseline	5	6.8	1.03	3.78	179.49	0	1335	12/8/2022	0.5
training_120822_trials21-24		Box 2	trial6	866	40s_PS1	10	18.4	2.79	46	21.89	0	564	12/8/2022	0.5
training_120822_trials21-24		Box 2	trial6	866	40s_PS2	6	11.933	1.81	29.83	83.84	0	1195	12/8/2022	0.5
training_120822_trials21-24		Box 2	trial6	866	40s_PS3	7	19.867	3.01	49.67	36.2	0	1120	12/8/2022	0.5
training_120822_trials21-24		Box 2	trial6	866	40s_PS4	6	25.867	3.92	64.67	46.95	0	2008	12/8/2022	0.5
training_120822_trials21-24		Box 2	trial6	866	20s_PS4	3	10.433	1.58	52.17	87.79	0	2008	12/8/2022	0.5
training_120822_trials21-24		Box 2	trial6	866	20s_PS3	2	2.633	0.4	13.17	68.56	0	1120	12/8/2022	0.5
training_120822_trials21-24		Box 2	trial6	866	20s_PS2	3	5.833	0.88	29.17	50.72	0	1195	12/8/2022	0.5
training_120822_trials21-24		Box 2	trial6	866	20s_PS1	5	9.333	1.41	46.67	28.2	0	564	12/8/2022	0.5
training_120822_trials21-24		Box 3	trial6	868	Baseline	20	38.6	5.85	21.44	75.72	0	874	12/8/2022	0.5
training_120822_trials21-24		Box 3	trial6	868	40s_PS1	9	24	3.64	60	24.99	0	3036	12/8/2022	0.5
training_120822_trials21-24		Box 3	trial6	868	40s_PS2	9	18.267	2.77	45.67	34.88	0	1454	12/8/2022	0.5
training_120822_trials21-24		Box 3	trial6	868	40s_PS3	9	20.667	3.13	51.67	17.5	0	1501	12/8/2022	0.5
training_120822_trials21-24		Box 3	trial6	868	40s_PS4	9	25.2	3.82	63	11.63	0	213	12/8/2022	0.5
training_120822_trials21-24		Box 3	trial6	868	20s_PS4	4	9.433	1.43	47.17	18.96	0	213	12/8/2022	0.5
training_120822_trials21-24		Box 3	trial6	868	20s_PS3	4	5.733	0.87	28.67	31.25	0	1501	12/8/2022	0.5
training_120822_trials21-24		Box 3	trial6	868	20s_PS2	3	4.2	0.64	21	59.77	0	1454	12/8/2022	0.5
training_120822_trials21-24		Box 3	trial6	868	20s_PS1	5	7.533	1.14	37.67	45.93	0	3036	12/8/2022	0.5
training_120822_trials21-24		Box 4	trial6	849	Baseline	12	165.767	25.12	92.09	1.72	0	155	12/8/2022	0.5
training_120822_trials21-24		Box 4	trial6	849	40s_PS1	4	32.3	4.89	80.75	16.04	0	2147	12/8/2022	0.5
training_120822_trials21-24		Box 4	trial6	849	40s_PS2	4	28.733	4.35	71.83	13.15	0	1113	12/8/2022	0.5
training_120822_trials21-24		Box 4	trial6	849	40s_PS3	8	32.067	4.86	80.17	10.71	0	1131	12/8/2022	0.5
training_120822_trials21-24		Box 4	trial6	849	40s_PS4	6	28.4	4.3	71	17.92	0	1570	12/8/2022	0.5
training_120822_trials21-24		Box 4	trial6	849	20s_PS4	4	8.5	1.29	42.5	35.37	0	1570	12/8/2022	0.5
training_120822_trials21-24		Box 4	trial6	849	20s_PS3	4	13.4	2.03	67	20.06	0	1131	12/8/2022	0.5
training_120822_trials21-24		Box 4	trial6	849	20s_PS2	3	10.1	1.53	50.5	25.66	0	1113	12/8/2022	0.5
training_120822_trials21-24		Box 4	trial6	849	20s_PS1	3	11.7	1.77	58.5	32.08	0	2147	12/8/2022	0.5
