# Supplementary material for: Autosomal Dominant Alzheimer’s Disease Mutations in Human Microglia Are Not Sufficient to Trigger Amyloid Pathology in WT Mice but Might Affect Pathology in 5XFAD Mice
Source: Int J Mol Sci. 2024 Feb 22;25(5):2565. doi: 10.3390/ijms25052565 (PMC10932392; doi:10.3390/ijms25052565)
Supplement: Supplementary file 1 [file ijms-25-02565-s001.zip › Raw data and analysis/engraftment data.csv]

SectionID	AnimalID	iba1_subsection	injdate	mouse_sex	genotype_mouse	genotype	Cell.line	cell.line.mutation	iba1.intDen	ku80.raw.intDen	iba1.count	ku80.raw.count	ku80.overlap.count	iba1.area	ku80.raw.area	ku80.overlap.area	iba1.percentArea	ku80.raw.percentArea	ku80.overlap.percentArea	ku80.overlap.percentArea.1	percentHuman
268_slide2_bottomRow_XY01	268	y	8/27/2021	Female	WT	APP	15553.3	V717L positive	69784232	2666650	9879	1366	1361	1284923	44522	40822	26.13387	0.90553	0.83027	0.83027	13.77669805
268_slide2_topRow_XY01	268	y	8/27/2021	Female	WT	APP	15553.3	V717L positive	128585021	3143185	16228	2943	2995	2265308	88933	84656	34.04045	1.33638	1.27211	1.27211	18.45575548
268_slide2_topRow_XY02	268	y	8/27/2021	Female	WT	APP	15553.3	V717L positive	147332147	3736626	12927	3379	3417	2260441	103049	95963	32.84807	1.49748	1.39451	1.39451	26.43304711
268_slide2_topRow_XY03	268	y	8/27/2021	Female	WT	APP	15553.3	V717L positive	56282946	1134794	8275	1297	1276	1111110	34766	31747	20.84026	0.65208	0.59545	0.59545	15.41993958
268_slide2_topRow_XY04	268	y	8/27/2021	Female	WT	APP	15553.3	V717L positive	75090499	1729475	10261	1871	1781	1271178	51330	44394	22.45804	0.90685	0.78431	0.78431	17.35698275
269_slide2_bottomRow_XY02	269	y	8/27/2021	Male	WT	WT	12455	control	48023467	3853362	6862	3419	3574	928281	116725	111529	17.17903	2.16015	2.06399	2.06399	52.08394054
269_slide2_bottomRow_XY03	269	y	8/27/2021	Male	WT	WT	12455	control	109857010	7801349	9975	6258	6551	1873385	221821	212137	25.12176	2.97458	2.84472	2.84472	65.67418546
269_slide2_bottomRow_XY04	269	y	8/27/2021	Male	WT	WT	12455	control	147183079	9707578	10680	6515	6827	2229829	253370	239107	29.06712	3.30283	3.1169	3.1169	63.92322097
269_slide2_topRow_XY02	269	y	8/27/2021	Male	WT	WT	12455	control	62688802	4782750	8117	6165	6142	1266687	157650	151264	17.09103	2.12712	2.04096	2.04096	75.66835038
269_slide2_topRow_XY03	269	y	8/27/2021	Male	WT	WT	12455	control	64213868	4820002	7754	5002	5094	1167132	146996	139530	19.01977	2.39547	2.2738	2.2738	65.6951251
269_slide2_topRow_XY04	269	y	8/27/2021	Male	WT	WT	12455	control	89211647	6539874	8523	5070	5263	1475382	184625	175161	26.02577	3.25679	3.08984	3.08984	61.75055732
271_slide2_topRow_XY01	271	y	8/27/2021	Female	WT	WT	12455	control	216969639	13665084	15371	10046	10775	3097852	402611	383172	46.05754	5.98585	5.69684	5.69684	70.09953809
271_slide2_topRow_XY02	271	y	8/27/2021	Female	WT	WT	12455	control	85792507	5040548	11154	3768	3911	1476574	152985	141774	25.49858	2.64186	2.44826	2.44826	35.06365429
271_slide2_topRow_XY03	271	y	8/27/2021	Female	WT	WT	12455	control	85785460	6411541	9335	3596	3821	1422139	170602	159996	25.33305	3.03899	2.85006	2.85006	40.93197643
271_slide3_topRow_XY01	271	y	8/27/2021	Female	WT	WT	12455	control	191704862	10927092	11441	5799	6358	2469367	268778	256379	35.916	3.90927	3.72893	3.72893	55.57206538
271_slide3_topRow_XY02	271	y	8/27/2021	Female	WT	WT	12455	control	230137697	17345120	13451	9397	10022	3095280	430752	399706	43.76357	6.09032	5.65137	5.65137	74.50747156
271_slide3_topRow_XY03	271	y	8/27/2021	Female	WT	WT	12455	control	176202204	10635195	13242	5989	6260	2603715	258433	244744	35.46421	3.52002	3.33356	3.33356	47.27382571
271_slide3_topRow_XY04	271	y	8/27/2021	Female	WT	WT	12455	control	209077814	15375389	10347	7407	7824	2834342	368388	349677	38.65829	5.02453	4.76933	4.76933	75.61612061
272_slide1_bottomRow_XY01	272	y	8/27/2021	Male	WT	APP	15553.3	V717L positive	77245575	873016	10249	1137	1053	1413623	37551	30389	31.06567	0.82522	0.66783	0.66783	10.27417309
272_slide2_bottomRow_XY02	272	y	8/27/2021	Male	WT	APP	15553.3	V717L positive	108828440	916504	13152	1261	1260	1936734	38986	36174	35.69856	0.7186	0.66677	0.66677	9.580291971
272_slide2_bottomRow_XY03	272	y	8/27/2021	Male	WT	APP	15553.3	V717L positive	158092006	1645186	14300	1997	2013	2530358	67238	61589	41.85941	1.11231	1.01886	1.01886	14.07692308
272_slide2_topRow_XY01	272	y	8/27/2021	Male	WT	APP	15553.3	V717L positive	128668830	1005452	13475	2388	2370	2133133	74110	66862	34.04815	1.18291	1.06722	1.06722	17.58812616
272_slide2_topRow_XY02	272	y	8/27/2021	Male	WT	APP	15553.3	V717L positive	116995199	1296721	13240	2074	2072	1928695	48651	45635	30.4233	0.76742	0.71985	0.71985	15.64954683
272_slide2_topRow_XY03	272	y	8/27/2021	Male	WT	APP	15553.3	V717L positive	86879870	888889	11393	1262	1252	1543954	38509	35545	29.23245	0.72911	0.67299	0.67299	10.9892039
272_slide2_topRow_XY04	272	y	8/27/2021	Male	WT	APP	15553.3	V717L positive	52496523	562002	9111	875	845	1075689	24649	22130	22.3283	0.51164	0.45936	0.45936	9.274503348
274_slide1_bottomRow_XY01	274	y	8/27/2021	Male	WT	APP	15553.3	V717L positive	96269903	1879390	10412	1986	1985	1456305	77789	65983	30.36337	1.62187	1.37572	1.37572	19.06454091
274_slide2_bottomRow_XY01	274	y	8/27/2021	Male	WT	APP	15553.3	V717L positive	214111828	2653009	13375	4755	4908	2735929	173509	160837	48.39293	3.06902	2.84487	2.84487	36.6953271
274_slide2_bottomRow_XY02	274	y	8/27/2021	Male	WT	APP	15553.3	V717L positive	204939335	3122404	13300	4764	5044	2664535	201972	183624	43.78369	3.31881	3.01731	3.01731	37.92481203
274_slide2_bottomRow_XY03	274	y	8/27/2021	Male	WT	APP	15553.3	V717L positive	135370215	2889660	15399	2899	2918	2140389	117441	101801	34.78448	1.90859	1.65442	1.65442	18.94928242
274_slide2_topRow_XY01	274	y	8/27/2021	Male	WT	APP	15553.3	V717L positive	204102010	4198286	16016	3598	3760	2808479	157255	142420	43.729	2.44852	2.21753	2.21753	23.47652348
276_slide2_bottomRow_XY01	276	y	8/27/2021	Male	WT	WT	12455	control	232952865	6835176	7875	5751	6272	2460558	255117	242010	62.06747	6.43532	6.10469	6.10469	79.64444444
276_slide2_bottomRow_XY02	276	y	8/27/2021	Male	WT	WT	12455	control	390669903	12608966	11809	9961	11147	3888867	465631	438963	60.56912	7.2522	6.83685	6.83685	94.39410619
276_slide2_bottomRow_XY03	276	y	8/27/2021	Male	WT	WT	12455	control	373685450	12245909	12324	8581	9417	3767178	427110	389304	56.46385	6.40168	5.83503	5.83503	76.41187926
276_slide2_topRow_XY01	276	y	8/27/2021	Male	WT	WT	12455	control	178691344	5216946	9903	5764	6076	2390275	206537	194537	36.16929	3.12529	2.94371	2.94371	61.35514491
276_slide2_topRow_XY02	276	y	8/27/2021	Male	WT	WT	12455	control	202040127	6096127	10351	4847	5164	2383030	223253	201793	41.20807	3.86056	3.48947	3.48947	49.88889962
276_slide2_topRow_XY03	276	y	8/27/2021	Male	WT	WT	12455	control	199393555	7944908	11236	4187	4434	2352067	266841	191095	41.40092	4.69692	3.36364	3.36364	39.46244215
302_slide2_bottomRow_XY01	302	y	9/13/2021	Female	WT	APP	16574.1	V717i positive	9588174	132714	3868	264	216	255053	5124	4015	5.40723	0.10863	0.08512	0.08512	5.584281282
302_slide2_bottomRow_XY02	302	y	9/13/2021	Female	WT	APP	16574.1	V717i positive	15114743	76845	4926	372	364	384301	6849	6070	6.82932	0.12171	0.10787	0.10787	7.389362566
302_slide2_bottomRow_XY03	302	y	9/13/2021	Female	WT	APP	16574.1	V717i positive	34536753	455256	8779	1026	981	764653	17243	15865	11.33043	0.2555	0.23508	0.23508	11.17439344
302_slide2_bottomRow_XY04	302	y	9/13/2021	Female	WT	APP	16574.1	V717i positive	35815006	16223	9610	14	15	807147	897	847	12.70962	0.01412	0.01334	0.01334	0.156087409
302_slide2_topRow_XY01	302	y	9/13/2021	Female	WT	APP	16574.1	V717i positive	39625745	557611	8452	1208	1187	848615	22281	19951	12.21671	0.32076	0.28722	0.28722	14.04401325
302_slide2_topRow_XY02	302	y	9/13/2021	Female	WT	APP	16574.1	V717i positive	57731058	732543	9390	1390	1346	1093936	26387	23466	16.25673	0.39213	0.34872	0.34872	14.3343983
302_slide2_topRow_XY03	302	y	9/13/2021	Female	WT	APP	16574.1	V717i positive	35819215	466021	7346	693	624	746926	16180	13367	11.31937	0.2452	0.20257	0.20257	8.494418731
302_slide2_topRow_XY04	302	y	9/13/2021	Female	WT	APP	16574.1	V717i positive	29382591	416609	6814	528	395	650219	13283	10109	11.58631	0.23669	0.18013	0.18013	5.796888758
303_slide1_bottomRow_XY01	303	y	9/13/2021	Female	5XFAD	APP	15553.3	V717L positive	232267166	10958752	19068	4788	5274	3212821	297322	281612	42.76848	3.9579	3.74877	3.74877	27.65890497
303_slide1_bottomRow_XY02	303	y	9/13/2021	Female	5XFAD	APP	15553.3	V717L positive	140076135	7505650	11862	4846	5026	2276724	194726	186235	30.26366	2.58842	2.47555	2.47555	42.37059518
303_slide1_bottomRow_XY04	303	y	9/13/2021	Female	5XFAD	APP	15553.3	V717L positive	161968828	8991460	15613	6924	7177	2610238	249189	237602	35.04987	3.34607	3.19048	3.19048	45.9681035
303_slide2_topRow_XY02	303	y	9/13/2021	Female	5XFAD	APP	15553.3	V717L positive	98396971	2911994	8190	1937	1970	1646053	75617	70396	27.06578	1.24336	1.15751	1.15751	24.05372405
303_slide2_topRow_XY03	303	y	9/13/2021	Female	5XFAD	APP	15553.3	V717L positive	129838818	5267235	7437	3321	3469	2008409	145985	140803	30.93018	2.24822	2.16841	2.16841	46.64515262
303_slide2_topRow_XY04	303	y	9/13/2021	Female	5XFAD	APP	15553.3	V717L positive	158124014	7154279	9860	4659	4808	2476861	188980	177311	32.96451	2.51513	2.35983	2.35983	48.76267748
304_slide1_bottomRow_XY01	304	y	9/13/2021	Female	WT	WT	12455	control	140151653	9085287	10976	5826	6026	2166728	224843	209475	37.39049	3.88004	3.61484	3.61484	54.9016035
304_slide2_bottomRow_XY03	304	y	9/13/2021	Female	WT	WT	12455	control	209842412	11896750	12031	6905	7242	2760161	287224	268292	39.22107	4.08137	3.81235	3.81235	60.19449755
304_slide2_bottomRow_XY04	304	y	9/13/2021	Female	WT	WT	12455	control	182928280	9184737	12821	5743	6065	2487352	229268	216088	37.81848	3.48586	3.28547	3.28547	47.3052024
304_slide2_topRow_XY01	304	y	9/13/2021	Female	WT	WT	12455	control	131602636	7975897	11637	7027	7365	2118441	228515	217669	29.13348	3.14261	2.99345	2.99345	63.28950761
304_slide2_topRow_XY02	304	y	9/13/2021	Female	WT	WT	12455	control	131148805	5567431	13680	7467	7672	2219053	184059	175048	29.79305	2.47118	2.3502	2.3502	56.08187135
304_slide2_topRow_XY03	304	y	9/13/2021	Female	WT	WT	12455	control	136534972	7971174	11275	6515	6797	2125966	220592	210386	31.73535	3.29289	3.14054	3.14054	60.28381375
304_slide2_topRow_XY04	304	y	9/13/2021	Female	WT	WT	12455	control	183936361	8280202	12125	6925	6950	2592643	221245	205187	41.62174	3.55182	3.29403	3.29403	57.31958763
305_slide1_bottomRow_XY01	305	y	9/13/2021	Female	5XFAD	WT	12455	control	151972400	4226248	12692	4394	4421	2136839	124643	116385	35.08739	2.04667	1.91107	1.91107	34.83296565
305_slide1_bottomRow_XY02	305	y	9/13/2021	Female	5XFAD	WT	12455	control	91645798	2630052	9595	3826	3729	1564203	85892	80888	26.23763	1.44074	1.3568	1.3568	38.86399166
305_slide2_bottomRow_XY01	305	y	9/13/2021	Female	5XFAD	WT	12455	control	154501129	8905758	11709	9450	9240	2392238	253355	234370	44.11025	4.67159	4.32153	4.32153	78.91365616
305_slide2_bottomRow_XY02	305	y	9/13/2021	Female	5XFAD	WT	12455	control	182072485	9826904	10891	10133	10490	2493855	291295	276539	45.29907	5.29116	5.02313	5.02313	96.31806078
305_slide2_bottomRow_XY03	305	y	9/13/2021	Female	5XFAD	WT	12455	control	337987951	18441692	13796	13573	14192	3849954	494325	451991	53.35725	6.85094	6.26423	6.26423	102.8703972
305_slide2_bottomRow_XY04	305	y	9/13/2021	Female	5XFAD	WT	12455	control	218065731	10785731	13835	11744	12147	2954818	322059	308236	39.36065	4.2901	4.10596	4.10596	87.79906035
305_slide2_topRow_XY01	305	y	9/13/2021	Female	5XFAD	WT	12455	control	288432175	9847748	11516	8142	8245	3341781	261382	245115	44.27788	3.46326	3.24772	3.24772	71.59604029
305_slide2_topRow_XY02	305	y	9/13/2021	Female	5XFAD	WT	12455	control	304866930	6881028	14469	10493	10924	3576369	369522	349163	49.58249	5.12302	4.84077	4.84077	75.49934342
305_slide2_topRow_XY03	305	y	9/13/2021	Female	5XFAD	WT	12455	control	165721040	9496448	8935	5778	5669	2100481	229074	191112	30.02212	3.27415	2.73156	2.73156	63.44711807
306_slide1_bottomRow_XY01	306	y	9/13/2021	Female	5XFAD	APP	16574.1	V717i positive	80171774	2640108	9849	3703	3673	1501942	87997	83801	21.7109	1.27202	1.21136	1.21136	37.29312621
306_slide2_bottomRow_XY01	306	y	9/13/2021	Female	5XFAD	APP	16574.1	V717i positive	50044010	1198006	7342	3565	3492	1119957	52914	51408	15.08955	0.71293	0.69264	0.69264	47.56197221
306_slide2_bottomRow_XY02	306	y	9/13/2021	Female	5XFAD	APP	16574.1	V717i positive	41764919	672611	6593	2535	2481	943096	31573	28779	14.57382	0.4879	0.44473	0.44473	37.63082057
306_slide2_bottomRow_XY03	306	y	9/13/2021	Female	5XFAD	APP	16574.1	V717i positive	15927977	226122	3739	1022	989	424577	11244	10801	9.309	0.24653	0.23682	0.23682	26.45092271
306_slide2_topRow_XY01	306	y	9/13/2021	Female	5XFAD	APP	16574.1	V717i positive	119409858	6370581	9801	5935	5627	2252809	376878	343272	30.6615	5.12944	4.67205	4.67205	57.41250893
306_slide2_topRow_XY02	306	y	9/13/2021	Female	5XFAD	APP	16574.1	V717i positive	102112675	14049472	8456	4801	4289	1887410	284502	251162	31.07942	4.68481	4.13581	4.13581	50.72138127
306_slide2_topRow_XY03	306	y	9/13/2021	Female	5XFAD	APP	16574.1	V717i positive	104537049	10111792	9404	4941	4819	1946154	229031	217452	26.00986	3.06094	2.90619	2.90619	51.24415142
306_slide2_topRow_XY04	306	y	9/13/2021	Female	5XFAD	APP	16574.1	V717i positive	111794187	22326958	10606	5297	5219	2077979	272317	257187	28.96337	3.79562	3.58473	3.58473	49.20799547
481_slide1_bottomRow_XY01	481	y	1/17/2022	Female	5XFAD	PSEN1	12434.1	G217R positive	163006531	2755288	11748	2944	2978	2145293	110002	98945	42.63497	2.18615	1.96641	1.96641	25.34899557
481_slide1_bottomRow_XY02	481	y	1/17/2022	Female	5XFAD	PSEN1	12434.1	G217R positive	139769417	2860554	9023	3571	3629	1887954	123758	113188	37.57688	2.46322	2.25284	2.25284	40.21943921
481_slide2_bottomRow_XY01	481	y	1/17/2022	Female	5XFAD	PSEN1	12434.1	G217R positive	129408763	200488	10245	803	580	1917645	15464	12140	43.34049	0.3495	0.27437	0.27437	5.661298194
481_slide2_bottomRow_XY02	481	y	1/17/2022	Female	5XFAD	PSEN1	12434.1	G217R positive	170793985	1595383	11124	1835	1731	2284219	61991	58399	41.01238	1.11303	1.04853	1.04853	15.5609493
481_slide2_bottomRow_XY03	481	y	1/17/2022	Female	5XFAD	PSEN1	12434.1	G217R positive	207279648	4124966	12634	3358	3495	2583238	145169	138146	42.22109	2.37268	2.25789	2.25789	27.66344784
481_slide2_bottomRow_XY04	481	y	1/17/2022	Female	5XFAD	PSEN1	12434.1	G217R positive	253786397	5616066	14353	4372	4510	2969528	195104	182113	44.965	2.95429	2.75758	2.75758	31.42200237
481_slide2_topRow_XY01	481	y	1/17/2022	Female	5XFAD	PSEN1	12434.1	G217R positive	147832494	2873248	10472	3080	3063	2064777	109834	100698	37.82879	2.01227	1.84489	1.84489	29.24942704
481_slide2_topRow_XY02	481	y	1/17/2022	Female	5XFAD	PSEN1	12434.1	G217R positive	141315226	10917165	13929	2892	3305	2100222	282347	253106	33.38898	4.48871	4.02384	4.02384	23.72747505
481_slide2_topRow_XY03	481	y	1/17/2022	Female	5XFAD	PSEN1	12434.1	G217R positive	118557462	1506206	11669	3115	3179	1763625	106261	100419	30.01304	1.80833	1.70891	1.70891	27.2431228
483_slide1_bottomRow_XY01	483	y	1/17/2022	Female	WT	PSEN1	12434.1	G217R positive	52127281	6610555	8249	2106	1869	950248	155999	132115	17.50285	2.87338	2.43346	2.43346	22.65729179
483_slide2_bottomRow_XY01	483	y	1/17/2022	Female	WT	PSEN1	12434.1	G217R positive	111689495	8111360	13578	3548	3254	1851268	193701	177428	30.78471	3.22105	2.95045	2.95045	23.96523788
483_slide2_bottomRow_XY02	483	y	1/17/2022	Female	WT	PSEN1	12434.1	G217R positive	96688057	8481501	12626	3815	3322	1692672	209105	168416	24.57639	3.03605	2.44528	2.44528	26.31078726
483_slide2_bottomRow_XY03	483	y	1/17/2022	Female	WT	PSEN1	12434.1	G217R positive	104577014	2629274	13648	5029	3227	1826836	178626	135185	29.20203	2.85534	2.16094	2.16094	23.64449004
483_slide2_topRow_XY01	483	y	1/17/2022	Female	WT	PSEN1	12434.1	G217R positive	76679379	3223887	8955	3294	3469	1332703	212323	197628	18.0559	2.87662	2.67753	2.67753	38.73813512
483_slide2_topRow_XY02	483	y	1/17/2022	Female	WT	PSEN1	12434.1	G217R positive	36091242	2893107	6057	1629	1538	735035	75825	71685	12.16227	1.25464	1.18614	1.18614	25.3921083
483_slide2_topRow_XY03	483	y	1/17/2022	Female	WT	PSEN1	12434.1	G217R positive	60933424	1460897	11568	2755	1705	1228160	104930	80672	20.16065	1.72246	1.32426	1.32426	14.73893499
484_slide1_bottomRow_XY01	484	y	1/17/2022	Female	WT	PSEN1	12434.1	G217R positive	30052599	653661	6446	2075	2068	636845	53690	49717	11.22625	0.94644	0.87641	0.87641	32.08191126
484_slide2_bottomRow_XY01	484	y	1/17/2022	Female	WT	PSEN1	12434.1	G217R positive	76745741	1726874	9539	3276	3341	1344364	77437	75321	21.46963	1.23668	1.20288	1.20288	35.02463571
484_slide2_bottomRow_XY02	484	y	1/17/2022	Female	WT	PSEN1	12434.1	G217R positive	75055686	2114104	11431	4024	4105	1427655	101698	96699	20.38347	1.452	1.38063	1.38063	35.91111889
484_slide2_topRow_XY01	484	y	1/17/2022	Female	WT	PSEN1	12434.1	G217R positive	71312772	1284038	10878	4256	4314	1345366	101679	97182	18.65408	1.40982	1.34747	1.34747	39.65802537
484_slide2_topRow_XY02	484	y	1/17/2022	Female	WT	PSEN1	12434.1	G217R positive	25349168	440833	5663	1999	1946	594236	40748	38157	9.14407	0.62703	0.58716	0.58716	34.36341162
484_slide2_topRow_XY03	484	y	1/17/2022	Female	WT	PSEN1	12434.1	G217R positive	36356737	513218	7801	1685	1638	776436	40812	37267	12.80908	0.67329	0.6148	0.6148	20.99730804
485_slide1_bottomRow_XY01	485	y	1/17/2022	Female	WT	WT	12445.5	G217R negative	219827442	5389583	11744	4309	4488	2581198	180680	169221	46.53286	3.25723	3.05065	3.05065	38.21525886
485_slide2_bottomRow_XY02	485	y	1/17/2022	Female	WT	WT	12445.5	G217R negative	239061797	3708531	16070	4229	4426	3098803	142021	135970	45.59681	2.08974	2.00071	2.00071	27.54200373
485_slide2_bottomRow_XY03	485	y	1/17/2022	Female	WT	WT	12445.5	G217R negative	320493155	3467641	17322	6212	6587	3741511	222480	212891	51.99695	3.09187	2.95861	2.95861	38.02678675
485_slide2_bottomRow_XY04	485	y	1/17/2022	Female	WT	WT	12445.5	G217R negative	405493147	9108849	16577	7880	8486	4162545	327824	308926	56.1942	4.42561	4.17049	4.17049	51.19140978
485_slide2_topRow_XY01	485	y	1/17/2022	Female	WT	WT	12445.5	G217R negative	370095199	7928620	17523	6971	7480	3911375	282294	268265	54.60383	3.9409	3.74505	3.74505	42.68675455
485_slide2_topRow_XY02	485	y	1/17/2022	Female	WT	WT	12445.5	G217R negative	368878095	7816387	15911	6969	7411	3952359	271727	257193	54.78634	3.76659	3.56513	3.56513	46.57783923
485_slide2_topRow_XY03	485	y	1/17/2022	Female	WT	WT	12445.5	G217R negative	270188454	5791421	12993	4951	5230	3031903	204500	192848	52.32547	3.52932	3.32823	3.32823	40.25244362
486_slide2_bottomRow_XY03	486	y	1/17/2022	Female	WT	PSEN1	12434.1	G217R positive	114708325	1558389	14514	2712	2812	1790238	72384	70255	29.60315	1.19693	1.16173	1.16173	19.37439713
486_slide2_bottomRow_XY04	486	y	1/17/2022	Female	WT	PSEN1	12434.1	G217R positive	143782286	2474807	13218	3250	3408	2036954	100501	95996	32.95404	1.62592	1.55303	1.55303	25.78302315
486_slide2_topRow_XY01	486	y	1/17/2022	Female	WT	PSEN1	12434.1	G217R positive	104843557	2277551	9538	2708	2796	1572132	91964	86077	25.06725	1.46634	1.37248	1.37248	29.31432166
486_slide2_topRow_XY02	486	y	1/17/2022	Female	WT	PSEN1	12434.1	G217R positive	62804078	812169	10947	1042	1033	1135640	33636	29684	21.98206	0.65108	0.57458	0.57458	9.436375263
486_slide2_topRow_XY03	486	y	1/17/2022	Female	WT	PSEN1	12434.1	G217R positive	113147143	1448353	15132	1555	1600	1832692	54948	51116	31.42108	0.94207	0.87637	0.87637	10.57361882
487_slide1_bottomRow_XY01	487	y	1/17/2022	Female	WT	WT	12445.5	G217R negative	59050699	1940103	6886	3562	3547	1090601	90433	86841	22.76665	1.88782	1.81283	1.81283	51.51031078
487_slide2_bottomRow_XY02	487	y	1/17/2022	Female	WT	WT	12445.5	G217R negative	22958685	517163	5187	1121	1095	492803	26374	24749	10.54936	0.56458	0.5298	0.5298	21.11046848
487_slide2_bottomRow_XY03	487	y	1/17/2022	Female	WT	WT	12445.5	G217R negative	62591513	1552416	7976	2607	2592	1149367	71474	67501	17.52749	1.08996	1.02937	1.02937	32.49749248
487_slide2_bottomRow_XY04	487	y	1/17/2022	Female	WT	WT	12445.5	G217R negative	71617478	1728349	7997	2711	2700	1256260	72785	68756	22.07025	1.2787	1.20792	1.20792	33.762661
487_slide2_topRow_XY01	487	y	1/17/2022	Female	WT	WT	12445.5	G217R negative	40355946	1264540	5807	2256	2201	789153	61008	55963	13.03108	1.00741	0.9241	0.9241	37.90253143
487_slide2_topRow_XY02	487	y	1/17/2022	Female	WT	WT	12445.5	G217R negative	68593953	1845295	7341	3728	3695	1247006	94325	90234	19.16978	1.45003	1.38714	1.38714	50.333742
487_slide2_topRow_XY03	487	y	1/17/2022	Female	WT	WT	12445.5	G217R negative	50803185	1647299	6738	3266	3265	1011787	81689	78753	18.39995	1.48556	1.43217	1.43217	48.45651529
487_slide2_topRow_XY04	487	y	1/17/2022	Female	WT	WT	12445.5	G217R negative	72692600	1355958	7187	3548	3568	1323362	103388	99085	23.9862	1.87393	1.79594	1.79594	49.64519271
529_slide1_bottomRow_XY01	529	y	2/11/2022	Male	5XFAD	PSEN1	12434.1	G217R positive	71453413	732958	9871	1443	909	1287982	54916	43327	24.05977	1.02584	0.80936	0.80936	9.208793435
529_slide1_bottomRow_XY02	529	y	2/11/2022	Male	5XFAD	PSEN1	12434.1	G217R positive	78026525	3271703	10973	1815	1483	1372514	86881	75406	20.94316	1.32572	1.15062	1.15062	13.51499134
529_slide1_bottomRow_XY03	529	y	2/11/2022	Male	5XFAD	PSEN1	12434.1	G217R positive	61630641	2109324	8796	1389	949	1135494	56598	44048	20.18861	1.00629	0.78316	0.78316	10.788995
529_slide2_bottomRow_XY03	529	y	2/11/2022	Male	5XFAD	PSEN1	12434.1	G217R positive	23960446	652068	5873	1338	1218	588909	52166	48574	9.13398	0.80909	0.75338	0.75338	20.73897497
529_slide2_topRow_XY01	529	y	2/11/2022	Male	5XFAD	PSEN1	12434.1	G217R positive	121852369	6506913	13998	2564	2596	1831238	166366	154650	27.83485	2.52877	2.35068	2.35068	18.5455065
529_slide2_topRow_XY02	529	y	2/11/2022	Male	5XFAD	PSEN1	12434.1	G217R positive	111352545	7559923	12293	3291	3382	1777767	196994	183739	24.3117	2.69397	2.51271	2.51271	27.51159196
529_slide2_topRow_XY04	529	y	2/11/2022	Male	5XFAD	PSEN1	12434.1	G217R positive	228546878	13595456	15508	4889	4854	2875569	320261	286176	40.32977	4.49165	4.01361	4.01361	31.29997421
529_slide2_topRow_XY04	529	y	2/11/2022	Male	5XFAD	PSEN1	12434.1	G217R positive	228546878	13595456	15508	4889	4854	2875569	320261	286176	40.32977	4.49165	4.01361	4.01361	31.29997421
531_slide2_bottomRow_XY01	531	y	2/11/2022	Female	WT	WT	12445.5	G217R negative	253674000	20138570	14662	8321	9345	3290981	540633	516126	44.27094	7.2727	6.94303	6.94303	63.73618879
531_slide2_bottomRow_XY02	531	y	2/11/2022	Female	WT	WT	12445.5	G217R negative	148599182	4634683	13526	7885	8312	2607742	378306	365506	34.3029	4.97633	4.80796	4.80796	61.45201834
531_slide2_bottomRow_XY03	531	y	2/11/2022	Female	WT	WT	12445.5	G217R negative	188666498	14896612	11942	7343	7784	2764728	389917	374066	37.22118	5.2494	5.036	5.036	65.18171161
531_slide2_topRow_XY01	531	y	2/11/2022	Female	WT	WT	12445.5	G217R negative	194561669	14895861	13761	5989	6329	2621847	375237	351170	37.00487	5.29611	4.95643	4.95643	45.99229707
531_slide2_topRow_XY02	531	y	2/11/2022	Female	WT	WT	12445.5	G217R negative	187135130	14506990	13434	5364	5486	2490702	364657	336859	38.37127	5.61783	5.18958	5.18958	40.83668304
531_slide2_topRow_XY03	531	y	2/11/2022	Female	WT	WT	12445.5	G217R negative	193711266	4911846	12798	5628	5367	2450883	344512	307385	41.83182	5.88015	5.24647	5.24647	41.93624004
551_slide1_bottomRow_XY01	551	y	2/25/2022	Female	5XFAD	APP	15553.3	V717L positive	174272645	13635172	9935	4134	4650	2201012	338410	319561	50.44712	7.75635	7.32433	7.32433	46.80422748
551_slide1_bottomRow_XY02	551	y	2/25/2022	Female	5XFAD	APP	15553.3	V717L positive	133026723	12217740	11390	5299	5717	2032228	342415	327387	42.02194	7.08038	6.76963	6.76963	50.19315189
551_slide2_bottomRow_XY02	551	y	2/25/2022	Female	5XFAD	APP	15553.3	V717L positive	109572142	10233324	11228	5670	5964	1888314	293212	285515	28.98785	4.50115	4.38299	4.38299	53.11720698
551_slide2_bottomRow_XY03	551	y	2/25/2022	Female	5XFAD	APP	15553.3	V717L positive	167763919	14268051	14877	6490	7002	2581702	400754	384631	36.17972	5.61613	5.39018	5.39018	47.06594071
551_slide2_topRow_XY01	551	y	2/25/2022	Female	5XFAD	APP	15553.3	V717L positive	155359596	13521095	13420	7319	7630	2556540	371808	360018	36.34776	5.2862	5.11858	5.11858	56.85543964
551_slide2_topRow_XY02	551	y	2/25/2022	Female	5XFAD	APP	15553.3	V717L positive	173644615	15674967	13603	7910	8260	2732706	417324	403372	42.22709	6.44869	6.2331	6.2331	60.72189958
551_slide2_topRow_XY03	551	y	2/25/2022	Female	5XFAD	APP	15553.3	V717L positive	263430853	19483184	14486	8585	9088	3534829	489071	468481	51.32957	7.10184	6.80286	6.80286	62.73643518
552_slide1_bottomRow_XY01	552	y	2/25/2022	Female	5XFAD	WT	12445.5	G217R negative	28057111	1915536	10410	6047	6529	1686377	398215	378725	33.44669	7.89798	7.51143	7.51143	62.71853987
552_slide1_bottomRow_XY02	552	y	2/25/2022	Female	5XFAD	WT	12445.5	G217R negative	17394870	5133903	7935	4489	4613	1182983	244152	233248	25.29368	5.22028	4.98714	4.98714	58.13484562
552_slide2_bottomRow_XY03	552	y	2/25/2022	Female	5XFAD	WT	12445.5	G217R negative	61301344	13568970	9349	6805	7996	2379119	557840	535233	47.94063	11.2408	10.78526	10.78526	85.52786394
552_slide2_bottomRow_XY04	552	y	2/25/2022	Female	5XFAD	WT	12445.5	G217R negative	93857041	13555606	12434	8319	10253	3130072	784673	745282	53.27481	13.35538	12.68493	12.68493	82.45938556
552_slide2_bottomRow_XY05	552	y	2/25/2022	Female	5XFAD	WT	12445.5	G217R negative	119383717	21770479	13417	8764	10481	3664325	800803	756723	57.39532	12.5432	11.85276	11.85276	78.11731386
552_slide2_topRow_XY01	552	y	2/25/2022	Female	5XFAD	WT	12445.5	G217R negative	141447473	19185079	11139	8760	9405	2190694	505485	484446	37.78656	8.71894	8.35605	8.35605	84.43307299
552_slide2_topRow_XY02	552	y	2/25/2022	Female	5XFAD	WT	12445.5	G217R negative	49013014	10919547	11134	7590	8369	2329110	479791	460438	38.21881	7.87298	7.55542	7.55542	75.16615772
552_slide2_topRow_XY03	552	y	2/25/2022	Female	5XFAD	WT	12445.5	G217R negative	67424539	12411043	10870	6406	7164	2675298	477072	450054	46.13179	8.22644	7.76056	7.76056	65.90616375
556_slide1_bottomRow_XY01	556	y	2/25/2022	Female	5XFAD	WT	12436.2	A79V negative	48201106	832129	9974	1175	1151	1010388	61305	56207	16.24115	0.98543	0.90348	0.90348	11.54000401
556_slide1_bottomRow_XY02	556	y	2/25/2022	Female	5XFAD	WT	12436.2	A79V negative	23814022	1834492	6214	1342	1340	559912	53683	50880	10.21624	0.97951	0.92836	0.92836	21.56420985
556_slide2_bottomRow_XY02	556	y	2/25/2022	Female	5XFAD	WT	12436.2	A79V negative	59579300	3430480	10242	2068	2024	1203051	96389	91451	17.89446	1.43371	1.36026	1.36026	19.76176528
556_slide2_bottomRow_XY03	556	y	2/25/2022	Female	5XFAD	WT	12436.2	A79V negative	42726682	4024112	8226	2939	2977	951729	122249	115119	11.8316	1.51976	1.43112	1.43112	36.19012886
556_slide2_bottomRow_XY04	556	y	2/25/2022	Female	5XFAD	WT	12436.2	A79V negative	26659287	1355384	6646	933	896	630620	40674	38173	10.72039	0.69145	0.64893	0.64893	13.48179356
556_slide2_topRow_XY01	556	y	2/25/2022	Female	5XFAD	WT	12436.2	A79V negative	56043116	5268101	8569	2969	2982	1145272	138100	132939	16.4289	1.98104	1.90701	1.90701	34.79985996
556_slide2_topRow_XY02	556	y	2/25/2022	Female	5XFAD	WT	12436.2	A79V negative	19461547	2855793	5621	2883	2852	507303	95302	86746	7.53429	1.41539	1.28832	1.28832	50.73830279
560_slide1_topRow_XY01	560	y	2/25/2022	Female	WT	APP	15553.3	V717L positive	54216948	7706351	8801	4554	3263	1050832	186260	128890	26.12178	4.63009	3.20397	3.20397	37.07533235
560_slide1_topRow_XY02	560	y	2/25/2022	Female	WT	APP	15553.3	V717L positive	112671431	12679378	13998	6283	6020	2051684	324611	292386	32.09025	5.07722	4.57319	4.57319	43.00614373
560_slide1_topRow_XY03	560	y	2/25/2022	Female	WT	APP	15553.3	V717L positive	201089201	29691508	17675	9249	10152	3099201	624300	570161	45.55649	9.17686	8.38104	8.38104	57.43705799
560_slide1_topRow_XY04	560	y	2/25/2022	Female	WT	APP	15553.3	V717L positive	162723369	18122013	17452	8302	8592	2780168	447646	412828	42.83439	6.89694	6.36049	6.36049	49.23217969
561_slide1_bottomRow_XY01	561	y	2/25/2022	Female	5XFAD	APP	15553.3	V717L positive	19080582	5024995	6482	5645	5385	551088	171514	160625	9.3028	2.89529	2.71148	2.71148	83.07621105
561_slide1_bottomRow_XY02	561	y	2/25/2022	Female	5XFAD	APP	15553.3	V717L positive	16349464	1265139	6093	4667	4498	492659	127243	122368	8.42659	2.1764	2.09302	2.09302	73.82241917
561_slide1_bottomRow_XY03	561	y	2/25/2022	Female	5XFAD	APP	15553.3	V717L positive	14927484	3166519	5303	3986	3809	445970	111875	104779	7.70227	1.93217	1.80962	1.80962	71.82726758
561_slide1_bottomRow_XY04	561	y	2/25/2022	Female	5XFAD	APP	15553.3	V717L positive	32577242	5723061	8158	4446	4404	857356	166817	146859	14.54102	2.82927	2.49077	2.49077	53.98381956
561_slide1_bottomRow_XY05	561	y	2/25/2022	Female	5XFAD	APP	15553.3	V717L positive	46505549	5502592	8218	3868	3829	1096365	156651	150587	20.25416	2.89396	2.78193	2.78193	46.59284497
561_slide1_topRow_XY01	561	y	2/25/2022	Female	5XFAD	APP	15553.3	V717L positive	7960241	2793695	4144	4003	3555	257744	102097	88608	4.67427	1.85156	1.60693	1.60693	85.78667954
561_slide1_topRow_XY02	561	y	2/25/2022	Female	5XFAD	APP	15553.3	V717L positive	6572299	2357228	3776	3762	3311	224607	90828	77984	4.25406	1.72028	1.47702	1.47702	87.68538136
561_slide1_topRow_XY04	561	y	2/25/2022	Female	5XFAD	APP	15553.3	V717L positive	13723252	2765648	4281	2250	2215	372062	83938	80437	10.371	2.33972	2.24213	2.24213	51.74024761
562_slide1_bottomRow_XY01	562	y	2/25/2022	Male	5XFAD	APP	15553.3	V717L positive	49944674	6413059	9608	4323	4342	1145252	180913	172774	16.92183	2.6731	2.55285	2.55285	45.19150708
562_slide1_bottomRow_XY02	562	y	2/25/2022	Male	5XFAD	APP	15553.3	V717L positive	53305056	5446662	9858	3864	3927	1167896	165589	160994	17.97516	2.54859	2.47787	2.47787	39.83566646
562_slide1_bottomRow_XY03	562	y	2/25/2022	Male	5XFAD	APP	15553.3	V717L positive	44702527	5125847	9126	3887	3909	1066913	155421	144147	15.93218	2.3209	2.15254	2.15254	42.83366206
562_slide1_bottomRow_XY04	562	y	2/25/2022	Male	5XFAD	APP	15553.3	V717L positive	54806176	5746772	7536	2483	2574	1092112	143253	124654	24.99678	3.27884	2.85314	2.85314	34.15605096
562_slide1_topRow_XY01	562	y	2/25/2022	Male	5XFAD	APP	15553.3	V717L positive	33297344	3158511	5404	1164	1210	628575	73523	68613	12.85068	1.50311	1.40273	1.40273	22.39082161
562_slide1_topRow_XY02	562	y	2/25/2022	Male	5XFAD	APP	15553.3	V717L positive	28883066	2150466	5677	1309	1271	640921	60335	57340	13.45089	1.26624	1.20338	1.20338	22.38858552
562_slide1_topRow_XY04	562	y	2/25/2022	Male	5XFAD	APP	15553.3	V717L positive	85007923	6809083	9273	2830	2905	1482430	166203	154334	27.20951	3.0506	2.83275	2.83275	31.32750998
565_slide1_topRow_XY01	565	y	2/25/2022	Male	WT	WT	12445.5	G217R negative	49759780	5789258	7661	2507	2584	991917	145943	137724	21.35324	3.14175	2.96482	2.96482	33.72927816
565_slide1_topRow_XY02	565	y	2/25/2022	Male	WT	WT	12445.5	G217R negative	120747867	15629036	12101	5522	6166	2037028	374589	354914	31.86869	5.86033	5.55252	5.55252	50.95446657
565_slide1_topRow_XY03	565	y	2/25/2022	Male	WT	WT	12445.5	G217R negative	130148476	17487139	11701	5977	6757	2072069	424358	400500	33.705	6.90276	6.51467	6.51467	57.74720109
565_slide1_topRow_XY04	565	y	2/25/2022	Male	WT	WT	12445.5	G217R negative	73302550	8592106	9649	3487	3720	1324159	224966	211390	27.03206	4.59257	4.31542	4.31542	38.55321795
567_slide1_bottomRow_XY01	567	y	2/25/2022	Male	5XFAD	WT	12445.5	G217R negative	194276946	9162800	13125	8337	9458	2899126	621565	596943	44.864	9.61872	9.2377	9.2377	72.06095238
567_slide1_bottomRow_XY02	567	y	2/25/2022	Male	5XFAD	WT	12445.5	G217R negative	56275626	8242303	8538	3731	3922	1182258	223904	212028	22.39924	4.24212	4.01712	4.01712	45.93581635
567_slide1_bottomRow_XY04	567	y	2/25/2022	Male	5XFAD	WT	12445.5	G217R negative	50332041	7899073	6883	3536	3637	1044765	200641	191929	18.77017	3.6047	3.44818	3.44818	52.84033125
567_slide1_topRow_XY01	567	y	2/25/2022	Male	5XFAD	WT	12445.5	G217R negative	38147024	2337801	6815	2910	2987	871391	168103	159876	17.58338	3.39207	3.22606	3.22606	43.82978723
567_slide1_topRow_XY04	567	y	2/25/2022	Male	5XFAD	WT	12445.5	G217R negative	45354715	11553381	6186	5042	5076	932019	296327	277625	18.04531	5.73734	5.37524	5.37524	82.05625606
728_slide2_bottomRow_XY04	728	y	5/18/2022	Female	5XFAD	PSEN1	12434.1	G217R positive	44207930	1463774	6169	956	880	908916	43218	39713	20.42126	0.97101	0.89226	0.89226	14.26487275
728_slide2_bottomRow_XY05	728	y	5/18/2022	Female	5XFAD	PSEN1	12434.1	G217R positive	70657401	3956933	8249	1976	2011	1291724	106244	96718	23.61118	1.94201	1.76789	1.76789	24.37871257
728_slide2_topRow_XY01	728	y	5/18/2022	Female	5XFAD	PSEN1	12434.1	G217R positive	52115051	2991568	8061	1580	1669	1019500	88453	84550	19.36037	1.67973	1.60561	1.60561	20.70462722
728_slide2_topRow_XY02	728	y	5/18/2022	Female	5XFAD	PSEN1	12434.1	G217R positive	71646870	4383433	8987	2512	2628	1363780	126387	121171	22.30275	2.06689	1.98159	1.98159	29.24223879
728_slide2_topRow_XY03	728	y	5/18/2022	Female	5XFAD	PSEN1	12434.1	G217R positive	82634247	4607263	9062	2395	2384	1435771	120148	110857	26.23194	2.19514	2.02539	2.02539	26.30765835
765_slide1_topRow_XY01	765	y	6/1/2022	Male	WT	APP	16574.1	V717i positive	51959531	5112936	9702	3678	3559	1218144	150693	144012	22.23271	2.75034	2.62841	2.62841	36.68315811
765_slide1_topRow_XY02	765	y	6/1/2022	Male	WT	APP	16574.1	V717i positive	137465073	14130344	11860	5546	5868	2269272	334552	317449	39.49839	5.82313	5.52544	5.52544	49.4772344
765_slide1_topRow_XY03	765	y	6/1/2022	Male	WT	APP	16574.1	V717i positive	32197429	2552667	6975	1929	1834	795511	74218	70213	15.22035	1.42	1.34337	1.34337	26.29390681
765_slide1_topRow_XY04	765	y	6/1/2022	Male	WT	APP	16574.1	V717i positive	78851623	6842017	11496	4429	4442	1680417	193219	186898	27.35419	3.14526	3.04237	3.04237	38.63952679
769_slide1_topRow_XY01	769	y	6/1/2022	Female	WT	APP	16574.1	V717i positive	34625640	2344112	9332	1393	1260	822130	66987	60583	14.98016	1.22058	1.10389	1.10389	13.50192885
769_slide1_topRow_XY02	769	y	6/1/2022	Female	WT	APP	16574.1	V717i positive	65944338	5466502	11027	3207	3180	1428334	146161	138744	24.3659	2.49336	2.36683	2.36683	28.83830598
769_slide1_topRow_XY03	769	y	6/1/2022	Female	WT	APP	16574.1	V717i positive	53733136	4563261	9388	2688	2627	1179885	120385	115773	19.65378	2.0053	1.92847	1.92847	27.98253089
769_slide1_topRow_XY04	769	y	6/1/2022	Female	WT	APP	16574.1	V717i positive	61385622	5080078	9296	3044	2904	1299926	135519	129160	21.8407	2.27692	2.17008	2.17008	31.23924269
771_slide1_topRow_XY01	771	y	6/1/2022	Female	WT	WT	FA12462	V717i negative	16276753	1217555	4857	825	730	413389	34454	30742	7.63806	0.6366	0.56801	0.56801	15.02985382
771_slide1_topRow_XY02	771	y	6/1/2022	Female	WT	WT	FA12462	V717i negative	20787474	1666500	6352	1111	950	511272	49777	43710	10.38203	1.01079	0.88759	0.88759	14.9559194
771_slide1_topRow_XY03	771	y	6/1/2022	Female	WT	WT	FA12462	V717i negative	22430947	2095707	5327	1171	908	516402	56678	46222	10.85381	1.19127	0.9715	0.9715	17.04524122
771_slide1_topRow_XY04	771	y	6/1/2022	Female	WT	WT	FA12462	V717i negative	6649488	432206	2225	267	215	173785	12451	11377	7.68902	0.55089	0.50337	0.50337	9.662921348
776_slide1_bottomRow_XY01	776	y	6/1/2022	Male	5XFAD	APP	16574.1	V717i positive	11196231	2806181	4914	4493	4279	345234	108289	102104	8.50532	2.66785	2.51547	2.51547	87.07773708
776_slide1_bottomRow_XY02	776	y	6/1/2022	Male	5XFAD	APP	16574.1	V717i positive	61131363	8316621	10905	6965	7037	1416107	261916	254629	23.95227	4.43009	4.30684	4.30684	64.5300321
776_slide1_bottomRow_XY03	776	y	6/1/2022	Male	5XFAD	APP	16574.1	V717i positive	42085384	4343546	8371	3310	3330	987623	132183	127861	16.67766	2.23213	2.15915	2.15915	39.78019353
776_slide1_bottomRow_XY04	776	y	6/1/2022	Male	5XFAD	APP	16574.1	V717i positive	163450401	14359068	12113	6457	6854	2564254	375340	356500	45.00836	6.58805	6.25737	6.25737	56.58383555
776_slide1_topRow_XY01	776	y	6/1/2022	Male	5XFAD	APP	16574.1	V717i positive	16075655	4008222	5414	3968	3776	435118	136919	122143	8.11846	2.55464	2.27895	2.27895	69.74510528
782_slide1_bottomRow_XY01	782	y	6/1/2022	Female	5XFAD	WT	FA12462	V717i negative	33349270	3457792	7097	2225	2188	765349	104849	100090	14.25062	1.95226	1.86365	1.86365	30.82992814
782_slide1_bottomRow_XY02	782	y	6/1/2022	Female	5XFAD	WT	FA12462	V717i negative	31008874	3718383	7177	2733	2724	766091	112784	109885	13.08694	1.92666	1.87714	1.87714	37.95457712
782_slide1_topRow_XY01	782	y	6/1/2022	Female	5XFAD	WT	FA12462	V717i negative	38596157	5466497	6936	3219	3165	920200	152666	148517	15.16582	2.51609	2.44771	2.44771	45.63148789
782_slide1_topRow_XY03	782	y	6/1/2022	Female	5XFAD	WT	FA12462	V717i negative	22767789	3329486	5903	2295	2258	600054	97057	93547	11.20239	1.81195	1.74643	1.74643	38.25173641
830_slide1_topRow_XY01	830	y	7/8/2022	Female	WT	WT	12445.5	G217R negative	53897091	4100979	8988	2062	2111	1089672	107134	100585	18.45672	1.81462	1.7037	1.7037	23.48687138
830_slide1_topRow_XY02	830	y	7/8/2022	Female	WT	WT	12445.5	G217R negative	35753254	2568198	6222	1461	1440	760109	68453	64840	17.17801	1.547	1.46535	1.46535	23.1436837
830_slide1_topRow_XY03	830	y	7/8/2022	Female	WT	WT	12445.5	G217R negative	116568735	8406366	12633	4834	4918	2151508	231640	223026	31.3512	3.3754	3.24988	3.24988	38.92978707
830_slide1_topRow_XY04	830	y	7/8/2022	Female	WT	WT	12445.5	G217R negative	120113075	9846430	9277	4505	4787	1917644	248799	240843	29.78671	3.86459	3.74101	3.74101	51.600733
832_slide1_bottomRow_XY01	832	y	7/8/2022	Female	5XFAD	PSEN1	12434.1	G217R positive	79013911	4164325	9220	1740	1707	1478094	108147	98411	31.07845	2.2739	2.06919	2.06919	18.51409978
832_slide1_bottomRow_XY02	832	y	7/8/2022	Female	5XFAD	PSEN1	12434.1	G217R positive	21510006	1945104	6405	1901	1890	585639	65598	64104	9.507	1.06489	1.04064	1.04064	29.50819672
832_slide1_bottomRow_XY03	832	y	7/8/2022	Female	5XFAD	PSEN1	12434.1	G217R positive	19676457	2050217	6043	2310	2290	535039	72272	69528	8.91435	1.20413	1.15841	1.15841	37.89508522
832_slide1_bottomRow_XY04	832	y	7/8/2022	Female	5XFAD	PSEN1	12434.1	G217R positive	32351921	2139813	6975	1391	1401	752575	63257	59202	15.35308	1.29049	1.20776	1.20776	20.08602151
832_slide1_topRow_XY01	832	y	7/8/2022	Female	5XFAD	PSEN1	12434.1	G217R positive	4067109	972527	2445	1612	1411	138421	39383	34196	2.49316	0.70934	0.61592	0.61592	57.70961145
833_slide1_topRow_XY01	833	y	7/8/2022	Female	WT	PSEN1	12434.1	G217R positive	41542773	2560922	10225	1426	1430	919836	74049	69528	15.85418	1.2763	1.19838	1.19838	13.98533007
833_slide1_topRow_XY02	833	y	7/8/2022	Female	WT	PSEN1	12434.1	G217R positive	54109116	4331963	9592	2898	2756	1194440	118276	111299	19.87772	1.96833	1.85222	1.85222	28.7322769
833_slide1_topRow_XY03	833	y	7/8/2022	Female	WT	PSEN1	12434.1	G217R positive	76415127	5641676	12028	3521	3562	1642616	150688	146040	23.29321	2.13684	2.07093	2.07093	29.61423346
833_slide1_topRow_XY04	833	y	7/8/2022	Female	WT	PSEN1	12434.1	G217R positive	75240078	3934460	11688	2835	2280	1556261	104686	96204	24.24957	1.63121	1.49904	1.49904	19.50718686
835_slide1_bottomRow_XY01	835	y	7/8/2022	Male	5XFAD	WT	12445.5	G217R negative	67841984	6888640	9121	3674	3826	1310850	193743	186336	23.75111	3.5104	3.3762	3.3762	41.94715492
835_slide1_bottomRow_XY02	835	y	7/8/2022	Male	5XFAD	WT	12445.5	G217R negative	57816875	5766591	8797	3795	3881	1196780	168027	164009	19.65249	2.75919	2.69321	2.69321	44.11731272
835_slide1_bottomRow_XY03	835	y	7/8/2022	Male	5XFAD	WT	12445.5	G217R negative	45188103	4991571	7957	3650	3722	1000468	151705	149116	16.9138	2.56471	2.52094	2.52094	46.77642328
835_slide1_bottomRow_XY04	835	y	7/8/2022	Male	5XFAD	WT	12445.5	G217R negative	30811782	2825020	5674	1913	1917	690511	82644	77359	13.79454	1.651	1.54542	1.54542	33.78568911
835_slide1_bottomRow_XY05	835	y	7/8/2022	Male	5XFAD	WT	12445.5	G217R negative	52938729	4656334	7247	2562	2604	993987	130403	124117	20.37558	2.67311	2.54425	2.54425	35.93210984
835_slide1_topRow_XY01	835	y	7/8/2022	Male	5XFAD	WT	12445.5	G217R negative	27210654	1025021	4480	1208	1248	518878	78482	73978	10.9208	1.65181	1.55701	1.55701	27.85714286
835_slide1_topRow_XY03	835	y	7/8/2022	Male	5XFAD	WT	12445.5	G217R negative	18476037	1816430	4521	1219	1235	447399	56229	53498	10.29004	1.29325	1.23044	1.23044	27.31696527
835_slide1_topRow_XY04	835	y	7/8/2022	Male	5XFAD	WT	12445.5	G217R negative	22878595	2392210	4664	1407	1416	522955	65783	60470	10.20837	1.28412	1.18041	1.18041	30.36020583
836_slide1_bottomRow_XY01	836	y	7/8/2022	Male	5XFAD	PSEN1	12434.1	G217R positive	58307255	4692343	7586	2651	2711	1137488	131972	127139	22.6285	2.62537	2.52923	2.52923	35.73688373
836_slide1_bottomRow_XY02	836	y	7/8/2022	Male	5XFAD	PSEN1	12434.1	G217R positive	65015193	5903449	8521	3309	3336	1294670	166335	148777	22.73855	2.92137	2.613	2.613	39.15033447
836_slide1_bottomRow_XY03	836	y	7/8/2022	Male	5XFAD	PSEN1	12434.1	G217R positive	66881345	5785660	9236	3744	3875	1338332	170835	166667	25.02632	3.19455	3.11661	3.11661	41.95539194
836_slide1_bottomRow_XY04	836	y	7/8/2022	Male	5XFAD	PSEN1	12434.1	G217R positive	54460794	5467639	8130	3442	3544	1103339	155813	151779	21.63629	3.05547	2.97636	2.97636	43.59163592
836_slide1_bottomRow_XY05	836	y	7/8/2022	Male	5XFAD	PSEN1	12434.1	G217R positive	35912454	1214279	4943	1957	2001	697931	96838	93568	21.98297	3.05014	2.94714	2.94714	40.48148897
849_slide1_bottomRow_XY01	849	y	7/14/2022	Male	5XFAD	PSEN1	12424.2	A79V positive	49060714	5103673	8430	3399	3401	1096670	152626	145204	21.01882	2.92524	2.78299	2.78299	40.34400949
849_slide1_bottomRow_XY02	849	y	7/14/2022	Male	5XFAD	PSEN1	12424.2	A79V positive	73352179	7465764	8713	4359	4477	1360417	211974	201964	27.948	4.35473	4.14909	4.14909	51.38299093
849_slide1_bottomRow_XY03	849	y	7/14/2022	Male	5XFAD	PSEN1	12424.2	A79V positive	53358635	2075537	8483	4190	4248	1118260	178723	171355	25.87161	4.13486	3.9644	3.9644	50.07662384
849_slide1_bottomRow_XY04	849	y	7/14/2022	Male	5XFAD	PSEN1	12424.2	A79V positive	89268039	9260385	10158	5351	5536	1624435	263174	249511	31.68467	5.13322	4.86672	4.86672	54.49891711
849_slide1_topRow_XY01	849	y	7/14/2022	Male	5XFAD	PSEN1	12424.2	A79V positive	58635029	8061576	11241	5829	5914	1356559	252660	241382	21.87446	4.07413	3.89227	3.89227	52.61097767
849_slide1_topRow_XY02	849	y	7/14/2022	Male	5XFAD	PSEN1	12424.2	A79V positive	43075508	4847548	7496	3411	3461	919332	150222	144554	19.90555	3.25264	3.12991	3.12991	46.17129136
849_slide1_topRow_XY03	849	y	7/14/2022	Male	5XFAD	PSEN1	12424.2	A79V positive	75106179	8456920	9661	5392	5484	1514494	245381	236109	28.38902	4.59964	4.42584	4.42584	56.76431011
849_slide1_topRow_XY04	849	y	7/14/2022	Male	5XFAD	PSEN1	12424.2	A79V positive	66356587	5979574	8883	3387	3450	1303515	170611	163605	28.72293	3.75941	3.60503	3.60503	38.83823033
853_slide1_topRow_XY01	853	y	7/14/2022	Male	WT	PSEN1	12424.2	A79V positive	80026282	6917549	13057	4685	4541	1781376	188604	181722	30.1807	3.19539	3.0788	3.0788	34.77827985
853_slide1_topRow_XY02	853	y	7/14/2022	Male	WT	PSEN1	12424.2	A79V positive	128117376	11502924	13291	5851	6062	2292013	308831	296577	41.79994	5.63222	5.40874	5.40874	45.60981115
853_slide1_topRow_XY03	853	y	7/14/2022	Male	WT	PSEN1	12424.2	A79V positive	109461026	10322723	12538	6315	6189	2249759	278155	265489	36.28622	4.48634	4.28206	4.28206	49.3619397
853_slide1_topRow_XY04	853	y	7/14/2022	Male	WT	PSEN1	12424.2	A79V positive	88119199	7281850	12340	4743	4664	1817089	198667	190898	33.15189	3.62458	3.48284	3.48284	37.79578606
854_slide1_bottomRow_XY01	854	y	7/14/2022	Female	5XFAD	PSEN1	12424.2	A79V positive	85095598	8850527	11691	5519	5661	1624195	256425	244577	32.13762	5.07383	4.8394	4.8394	48.42186297
854_slide1_bottomRow_XY02	854	y	7/14/2022	Female	5XFAD	PSEN1	12424.2	A79V positive	27405145	1621172	8374	6393	6306	778293	173252	170507	13.57794	3.02252	2.97463	2.97463	75.30451397
854_slide1_bottomRow_XY03	854	y	7/14/2022	Female	5XFAD	PSEN1	12424.2	A79V positive	33296580	4432270	8405	4920	4893	811476	156579	152842	16.1157	3.10962	3.0354	3.0354	58.21534801
854_slide1_topRow_XY01	854	y	7/14/2022	Female	5XFAD	PSEN1	12424.2	A79V positive	90676047	3212528	13445	6514	6505	1844211	274872	261387	32.68572	4.87167	4.63267	4.63267	48.38229825
854_slide1_topRow_XY02	854	y	7/14/2022	Female	5XFAD	PSEN1	12424.2	A79V positive	37526180	1607468	6829	3996	3960	867314	143221	136717	17.29962	2.85672	2.72699	2.72699	57.98799239
854_slide1_topRow_XY03	854	y	7/14/2022	Female	5XFAD	PSEN1	12424.2	A79V positive	17866280	2598652	4599	2713	2679	439504	87442	85356	9.83448	1.95663	1.90995	1.90995	58.25179387
857_slide1_topRow_XY01	857	y	7/14/2022	Male	WT	WT	12436.2	A79V negative	66749615	5609100	10928	3299	3384	1331013	163975	157006	28.11326	3.46343	3.31623	3.31623	30.96632504
857_slide1_topRow_XY02	857	y	7/14/2022	Male	WT	WT	12436.2	A79V negative	57931765	4989355	8714	2681	2764	1090897	138868	132113	29.00779	3.69261	3.51299	3.51299	31.71907276
857_slide1_topRow_XY03	857	y	7/14/2022	Male	WT	WT	12436.2	A79V negative	74622976	7830749	8112	4461	4537	1423331	207201	203397	29.81858	4.34083	4.26114	4.26114	55.92948718
857_slide1_topRow_XY04	857	y	7/14/2022	Male	WT	WT	12436.2	A79V negative	134765359	17237871	10583	5244	5391	2016642	362643	339437	35.21712	6.33292	5.92767	5.92767	50.94018709
858_slide1_bottomRow_XY01	858	y	7/14/2022	Male	5XFAD	WT	12436.2	A79V negative	40614875	5101094	9042	3605	3614	918874	159967	153905	17.19995	2.99434	2.88087	2.88087	39.9690334
858_slide1_bottomRow_XY02	858	y	7/14/2022	Male	5XFAD	WT	12436.2	A79V negative	47378543	5861943	5820	3333	3361	871510	148543	144394	23.90683	4.07476	3.96094	3.96094	57.74914089
858_slide1_bottomRow_XY03	858	y	7/14/2022	Male	5XFAD	WT	12436.2	A79V negative	22737489	3032010	5549	2777	2708	544468	98874	92016	12.52521	2.27455	2.11678	2.11678	48.80158587
858_slide1_bottomRow_XY04	858	y	7/14/2022	Male	5XFAD	WT	12436.2	A79V negative	32951791	4030854	7083	3263	3191	770482	126537	121114	15.03184	2.46869	2.36289	2.36289	45.05153184
858_slide1_topRow_XY01	858	y	7/14/2022	Male	5XFAD	WT	12436.2	A79V negative	54552927	6428819	10201	4369	4391	1221683	189078	185697	19.68687	3.04691	2.99242	2.99242	43.04479953
858_slide1_topRow_XY02	858	y	7/14/2022	Male	5XFAD	WT	12436.2	A79V negative	32616965	3596554	5519	2592	2563	727622	104471	100743	16.87177	2.42243	2.33598	2.33598	46.43957239
858_slide1_topRow_XY03	858	y	7/14/2022	Male	5XFAD	WT	12436.2	A79V negative	21702486	2943796	4432	2238	2190	507238	86606	83433	13.68825	2.33714	2.25151	2.25151	49.4133574
869_slide1_bottomRow_XY01	869	y	7/20/2022	Female	5XFAD	APP	16574.1	V717i positive	48199563	7564383	8964	4939	4967	1085091	218420	213000	21.5704	4.34195	4.2342	4.2342	55.41053101
869_slide1_bottomRow_XY02	869	y	7/20/2022	Female	5XFAD	APP	16574.1	V717i positive	24524580	5206725	7025	5394	5259	645684	173582	167178	10.58378	2.84528	2.74031	2.74031	74.86120996
869_slide1_bottomRow_XY03	869	y	7/20/2022	Female	5XFAD	APP	16574.1	V717i positive	8466126	2472039	3588	2539	2399	254442	83174	72737	4.6808	1.5301	1.33809	1.33809	66.86176143
869_slide1_topRow_XY01	869	y	7/20/2022	Female	5XFAD	APP	16574.1	V717i positive	6585249	1882426	3588	2859	2647	195219	77395	68644	3.46273	1.37281	1.21758	1.21758	73.77369008
869_slide1_topRow_XY02	869	y	7/20/2022	Female	5XFAD	APP	16574.1	V717i positive	11266307	3342925	4951	5166	4443	341826	139309	115687	6.07146	2.47439	2.05482	2.05482	89.73944658
