# Supplementary material for: Autosomal Dominant Alzheimer’s Disease Mutations in Human Microglia Are Not Sufficient to Trigger Amyloid Pathology in WT Mice but Might Affect Pathology in 5XFAD Mice
Source: Int J Mol Sci. 2024 Feb 22;25(5):2565. doi: 10.3390/ijms25052565 (PMC10932392; doi:10.3390/ijms25052565)
Supplement: Supplementary file 1 [file ijms-25-02565-s001.zip › Raw data and analysis/engraftment_analysis.Rmd]

---
title: "ADAD_engraftment_analysis"
author: "CarmenRM"
date: "9/5/2023"
output: html_document
editor_options: 
  chunk_output_type: console
---

#Load packages
```{r}
library(tidyverse)
library(dplyr)
library(ggplot2)
library(readxl)
library(ggpubr)
library(viridis)
library(psych)
library(pheatmap)
library(lmerTest)
library(lme4)
library(writexl)
library(broom.mixed)
library(magrittr)
library(DirichletReg)
library(DHARMa)
library(emmeans)
library(marginaleffects)
library(broom)
library(lmerTest)
library(brms)
library(performance)
library(modelsummary)
library(multcomp, include.only = c('glht', 'mcp')) 

```

#Load file
```{r}
#Set directory and load file 
stwd()
engraft <- read.csv("~/engraftment data.csv")
```

#Calculate one dot per mouse
```{r}
#Add genotypes information 
engraft$genotype_mouse = factor(engraft$genotype_mouse, levels = c("WT", "5XFAD"))
engraft$genotype_class <- NA
engraft$genotype_class[engraft$genotype == "WT"] <- "WT"
engraft$genotype_class[engraft$genotype %in% c("APP", "PSEN1")] <- "ADAD"
engraft$genotype_class <- factor(engraft$genotype_class, levels = c("WT", "ADAD"))

engraft_sum_mut <- engraft %>%
  group_by(cell.line.mutation, genotype_mouse) %>%
  summarise(
    total.mean = mean(iba1.count),
    human.mean = mean(percentHuman),    
    genotype = first(genotype),
    genotype_class = first(genotype_class))

engraft_sum_mut$genotype_class = factor(engraft_sum_mut$genotype_class, levels = c("WT", "ADAD"))
```

#####Plot total microglia
```{r}
total_microg = ggplot(engraft_sum_mut, aes(`genotype_class`, total.mean)) + 
    geom_boxplot(alpha = 0, width = 0.5, size = 0.8, aes(col = genotype_class)) + 
  geom_point(position = position_jitter(0.1), aes(col = genotype), size = 3) + 
  theme_classic() + theme(legend.position="none", axis.text.x = element_text(color = "black", angle = 0, face= "bold", size = 22), 
                      axis.text.y = element_text(color = "black", size=18), axis.title.y = element_text(face = "bold", size = 20)) +
  facet_wrap(~ genotype_mouse) + theme(strip.text = element_text(size = 20, face = "bold"))+
  scale_color_manual(values = c("#AE017E", "#66AEFF", "#11017A" , "#F768A1")) + 
    ylab("Total microglia (Iba1+)") + xlab("") 

```

#Stats for WT mice
```{r}
engraft_wt1 = engraft %>%  filter(engraft$genotype_mouse == "WT")
fit_total = lmer(iba1.count ~ 1 + genotype_class + mouse_sex + (1 | cell.line.mutation/AnimalID), data = engraft_wt1)
summary(fit_total)
plot(simulateResiduals(fit_total))
avg_comparisons(fit_total, variables = "genotype_class", df = insight::get_df(fit_total))

```

#Stats for 5xFAD mice
```{r}
engraft_fad1 = engraft %>%  filter(engraft$genotype_mouse == "5XFAD")
fit_total_fad = lmer(iba1.count ~ 1 + genotype_class + mouse_sex + (1 | cell.line.mutation/AnimalID), data = engraft_fad1)
summary(fit_total_fad)
plot(simulateResiduals(fit_total_fad))
avg_comparisons(fit_total_fad, variables = "genotype_class", df = insight::get_df(fit_total_fad))
```

#####Plot human microglia
```{r}
ggplot(engraft_sum_mut, aes(`genotype_class`, human.mean)) + 
    geom_boxplot(alpha = 0, width = 0.5, size = 0.8, aes(col = genotype_class)) + 
  geom_point(position = position_jitter(0.1), aes(col = genotype), size = 3) + 
  theme_classic() + theme(legend.position="none", axis.text.x = element_text(color = "black", angle = 0, face="bold", size = 22), 
                          axis.text.y = element_text(color = "black", size =16), axis.title.y = element_text(face = "bold", size =20)) +
  facet_wrap(~ genotype_mouse) + theme(strip.text = element_text(size = 20, face = "bold"))+
  scale_color_manual(values = c("#AE017E", "#66AEFF", "#11017A" , "#F768A1")) + 
    ylab("Percentage of human 
         microglia (Ku80+)") + xlab("") 


```

#Stats for WT mice
```{r}
engraft_wt = engraft %>%  filter(engraft$genotype_mouse == "WT")
engraft_wt$genotype = factor(engraft_wt$genotype, levels = c("WT", "APP", "PSEN1"))
fit_hm = lmer(percentHuman ~ 1 + genotype_class + mouse_sex + (1 | cell.line.mutation/AnimalID), data = engraft_wt)
summary(fit_hm)
plot(simulateResiduals(fit_hm))
avg <-avg_comparisons(fit_hm, variables = "genotype_class", df = insight::get_df(fit_hm))

```

#Stats for 5xFAD mice
```{r}
engraft_fad = engraft %>%  filter(engraft$genotype_mouse == "5XFAD")
fit_hm_fad = lmer(percentHuman ~ 1 + genotype_class + mouse_sex + (1 | cell.line.mutation/AnimalID), data = engraft_fad)
summary(fit_hm_fad)
plot(simulateResiduals(fit_hm))
avg_comparisons(fit_hm_fad, variables = "genotype_class", df = insight::get_df(fit_hm))
```
