# Supplementary material for: Autosomal Dominant Alzheimer’s Disease Mutations in Human Microglia Are Not Sufficient to Trigger Amyloid Pathology in WT Mice but Might Affect Pathology in 5XFAD Mice
Source: Int J Mol Sci. 2024 Feb 22;25(5):2565. doi: 10.3390/ijms25052565 (PMC10932392; doi:10.3390/ijms25052565)
Supplement: Supplementary file 1 [file ijms-25-02565-s001.zip › Raw data and analysis/fadproject_engraftment_sum.xlsx]

## Sheet: Sheet1
AnimalID	human.mean
268	18.2885
269	64.1326
271	57.0092
272	12.4904
274	27.2221
276	66.8595
302	8.37173
303	39.2432
304	57.0537
305	72.2378
306	44.6904
481	25.1218
483	25.0639
484	33.0061
485	40.6418
486	18.8963
487	40.6524
529	20.3636
531	53.1892
551	53.9278
552	74.0579
556	26.868
560	46.6877
561	69.3144
562	34.0177
565	45.246
567	59.3446
728	22.9796
765	37.7735
769	25.3905
771	14.1735
776	63.5434
782	38.1669
830	34.2903
832	32.7426
833	22.9598
835	36.0116
836	40.1831
849	48.8359
853	41.8865
854	57.7606
857	42.3888
858	47.2099
869	72.1293
