# Supplementary material for: Autosomal Dominant Alzheimer’s Disease Mutations in Human Microglia Are Not Sufficient to Trigger Amyloid Pathology in WT Mice but Might Affect Pathology in 5XFAD Mice
Source: Int J Mol Sci. 2024 Feb 22;25(5):2565. doi: 10.3390/ijms25052565 (PMC10932392; doi:10.3390/ijms25052565)
Supplement: Supplementary file 1 [file ijms-25-02565-s001.zip › Raw data and analysis/migration data.csv]

Elapsed	Line	DiffGrp	Genotype	cell_line	WoundConfl	RelDensity
0	15553	2	APP	15553	6.685182	0
1	15553	2	APP	15553	13.39177	15.65021
2	15553	2	APP	15553	18.51646	28.1627
3	15553	2	APP	15553	20.4993	33.4436
4	15553	2	APP	15553	22.76892	39.22466
5	15553	2	APP	15553	24.46421	44.7862
6	15553	2	APP	15553	26.62062	49.85355
7	15553	2	APP	15553	28.04966	52.25147
8	15553	2	APP	15553	28.94802	55.41387
9	15553	2	APP	15553	30.32338	56.56658
10	15553	2	APP	15553	31.23859	58.91805
11	15553	2	APP	15553	32.39545	61.05356
12	15553	2	APP	15553	32.86468	62.4134
13	15553	2	APP	15553	34.30194	64.04156
14	15553	2	APP	15553	34.99467	65.17398
15	15553	2	APP	15553	35.80197	67.0817
16	15553	2	APP	15553	36.46122	67.13648
17	15553	2	APP	15553	36.42259	68.3443
18	15553	2	APP	15553	36.78136	68.4156
19	15553	2	APP	15553	37.19816	68.23887
20	15553	2	APP	15553	38.03671	69.10783
21	15553	2	APP	15553	39.0151	69.97556
22	15553	2	APP	15553	39.19044	69.65298
23	15553	2	APP	15553	38.83501	69.55978
24	15553	2	APP	15553	40.07215	70.82782
0	15553	1	APP	15553	3.048197	0
1	15553	1	APP	15553	7.518479	10.25198
2	15553	1	APP	15553	9.746722	17.14045
3	15553	1	APP	15553	11.85409	24.37788
4	15553	1	APP	15553	13.97532	31.02519
5	15553	1	APP	15553	16.15864	37.41604
6	15553	1	APP	15553	18.007	42.65561
7	15553	1	APP	15553	19.66837	47.0416
8	15553	1	APP	15553	21.01718	49.95946
9	15553	1	APP	15553	22.01791	52.55569
10	15553	1	APP	15553	23.40206	55.32014
11	15553	1	APP	15553	24.27345	57.53067
12	15553	1	APP	15553	25.15961	58.42159
13	15553	1	APP	15553	26.06136	59.89314
14	15553	1	APP	15553	26.90322	61.91415
15	15553	1	APP	15553	27.71982	63.30562
16	15553	1	APP	15553	28.50943	64.51864
17	15553	1	APP	15553	28.87622	65.31821
18	15553	1	APP	15553	29.72009	66.62353
19	15553	1	APP	15553	30.23126	67.2101
20	15553	1	APP	15553	30.96111	68.03919
21	15553	1	APP	15553	31.66995	69.46629
22	15553	1	APP	15553	32.14964	69.92179
23	15553	1	APP	15553	32.57695	70.35802
24	15553	1	APP	15553	33.12696	70.78725
0	16574	1	APP	16574	6.232216	0
1	16574	1	APP	16574	7.891933	8.866214
2	16574	1	APP	16574	10.08891	22.32965
3	16574	1	APP	16574	11.28356	32.84433
4	16574	1	APP	16574	13.05967	43.54715
5	16574	1	APP	16574	14.5643	53.46667
6	16574	1	APP	16574	15.69764	56.79838
7	16574	1	APP	16574	16.60044	64.65841
8	16574	1	APP	16574	17.71753	68.65157
9	16574	1	APP	16574	18.49525	73.72577
10	16574	1	APP	16574	19.31674	78.56106
11	16574	1	APP	16574	20.21613	80.8652
12	16574	1	APP	16574	20.73286	82.28192
13	16574	1	APP	16574	21.0492	82.45583
14	16574	1	APP	16574	21.63358	83.16708
15	16574	1	APP	16574	21.81367	82.31858
16	16574	1	APP	16574	22.10815	84.70422
17	16574	1	APP	16574	22.69705	87.0789
18	16574	1	APP	16574	22.65022	82.25872
19	16574	1	APP	16574	23.13719	86.7377
20	16574	1	APP	16574	23.7375	86.63791
21	16574	1	APP	16574	24.07293	88.59281
22	16574	1	APP	16574	24.20493	88.36328
23	16574	1	APP	16574	24.43075	86.01176
24	16574	1	APP	16574	25.27644	89.58319
0	12436	1	WT	12436	5.949376	0
1	12436	1	WT	12436	8.605736	9.505879
2	12436	1	WT	12436	9.531523	12.60215
3	12436	1	WT	12436	10.22222	16.85703
4	12436	1	WT	12436	11.2109	22.81444
5	12436	1	WT	12436	12.06385	26.44958
6	12436	1	WT	12436	12.75799	29.28395
7	12436	1	WT	12436	13.48613	32.60926
8	12436	1	WT	12436	14.07345	36.01948
9	12436	1	WT	12436	14.53605	36.49321
10	12436	1	WT	12436	15.01819	41.62176
11	12436	1	WT	12436	15.66678	45.40624
12	12436	1	WT	12436	15.99308	45.05916
13	12436	1	WT	12436	16.22462	48.18639
14	12436	1	WT	12436	16.72949	49.64751
15	12436	1	WT	12436	17.19097	51.48355
16	12436	1	WT	12436	17.65656	52.08743
17	12436	1	WT	12436	18.44156	56.83039
18	12436	1	WT	12436	18.58472	57.39012
19	12436	1	WT	12436	19.40459	60.23798
20	12436	1	WT	12436	19.74123	60.03281
21	12436	1	WT	12436	19.98217	60.6755
22	12436	1	WT	12436	20.54529	61.75998
23	12436	1	WT	12436	20.94783	62.09729
24	12436	1	WT	12436	21.6333	64.26936
0	12442	3	WT	12442	5.038046	0
1	12442	3	WT	12442	7.041908	10.67075
2	12442	3	WT	12442	8.486192	20.6172
3	12442	3	WT	12442	9.994991	32.12958
4	12442	3	WT	12442	11.78307	46.2724
5	12442	3	WT	12442	13.99275	54.52885
6	12442	3	WT	12442	14.9669	58.55073
7	12442	3	WT	12442	15.87596	65.03455
8	12442	3	WT	12442	16.36733	64.73332
9	12442	3	WT	12442	17.27225	69.88953
10	12442	3	WT	12442	17.85159	72.53597
11	12442	3	WT	12442	18.10173	76.56548
12	12442	3	WT	12442	18.5615	77.1843
13	12442	3	WT	12442	18.84811	79.96263
14	12442	3	WT	12442	19.20218	76.23225
15	12442	3	WT	12442	19.55055	77.99388
16	12442	3	WT	12442	19.61682	78.14319
17	12442	3	WT	12442	19.91352	78.10413
18	12442	3	WT	12442	19.99827	79.92329
19	12442	3	WT	12442	20.61146	79.57612
20	12442	3	WT	12442	20.76223	80.59785
21	12442	3	WT	12442	20.78119	81.06737
22	12442	3	WT	12442	21.11365	79.8074
23	12442	3	WT	12442	21.54293	81.0186
24	12442	3	WT	12442	21.64541	86.18073
0	11430	4	PSEN1	11430	5.478208	0
1	11430	4	PSEN1	11430	7.632515	22.16092
2	11430	4	PSEN1	11430	10.9596	37.12293
3	11430	4	PSEN1	11430	13.93633	49.02813
4	11430	4	PSEN1	11430	17.15651	59.39093
5	11430	4	PSEN1	11430	20.76122	68.83087
6	11430	4	PSEN1	11430	22.77684	72.42957
7	11430	4	PSEN1	11430	25.49425	78.77769
8	11430	4	PSEN1	11430	26.01965	79.00993
9	11430	4	PSEN1	11430	27.25436	80.02911
10	11430	4	PSEN1	11430	28.58776	83.02688
11	11430	4	PSEN1	11430	29.70572	85.15473
12	11430	4	PSEN1	11430	29.78994	86.05804
13	11430	4	PSEN1	11430	30.46357	86.3623
14	11430	4	PSEN1	11430	30.14114	89.28745
15	11430	4	PSEN1	11430	30.62586	84.84411
16	11430	4	PSEN1	11430	31.39365	86.65786
17	11430	4	PSEN1	11430	31.8448	87.61636
18	11430	4	PSEN1	11430	32.21574	85.77448
19	11430	4	PSEN1	11430	32.64939	87.03051
20	11430	4	PSEN1	11430	33.15265	86.67159
21	11430	4	PSEN1	11430	33.47968	86.13572
22	11430	4	PSEN1	11430	33.47437	86.16679
23	11430	4	PSEN1	11430	34.6259	87.47544
24	11430	4	PSEN1	11430	34.67764	88.10098
0	12442	4	WT	12442	3.700319	0
1	12442	4	WT	12442	4.203079	13.26143
2	12442	4	WT	12442	5.402382	25.37039
3	12442	4	WT	12442	4.974099	47.04359
4	12442	4	WT	12442	7.639173	50.37245
5	12442	4	WT	12442	8.594355	54.06151
6	12442	4	WT	12442	9.921824	61.9612
7	12442	4	WT	12442	8.731427	72.36703
8	12442	4	WT	12442	10.3186	70.56488
9	12442	4	WT	12442	10.73421	71.6937
10	12442	4	WT	12442	10.56835	60.29493
11	12442	4	WT	12442	9.506199	70.08449
12	12442	4	WT	12442	10.83259	82.28517
13	12442	4	WT	12442	10.89304	71.5736
14	12442	4	WT	12442	10.66816	56.3335
15	12442	4	WT	12442	11.30104	66.71891
16	12442	4	WT	12442	11.06995	75.61752
17	12442	4	WT	12442	11.61229	81.84415
18	12442	4	WT	12442	12.54356	76.92297
19	12442	4	WT	12442	12.53145	75.78783
20	12442	4	WT	12442	12.41517	76.71249
21	12442	4	WT	12442	12.28017	76.69196
22	12442	4	WT	12442	12.42027	81.32742
23	12442	4	WT	12442	13.07259	82.41946
24	12442	4	WT	12442	11.3757	76.05824
0	12445	5	WT	12445	3.228641	0
1	12445	5	WT	12445	8.244157	11.98319
2	12445	5	WT	12445	10.34296	20.41437
3	12445	5	WT	12445	12.37249	28.0093
4	12445	5	WT	12445	14.69597	36.18247
5	12445	5	WT	12445	17.2009	43.78059
6	12445	5	WT	12445	19.60071	50.8371
7	12445	5	WT	12445	21.15239	54.58831
8	12445	5	WT	12445	22.65492	58.23723
9	12445	5	WT	12445	23.75526	61.04721
10	12445	5	WT	12445	24.83366	63.75923
11	12445	5	WT	12445	25.70449	65.1258
12	12445	5	WT	12445	26.76382	66.95316
13	12445	5	WT	12445	27.61833	68.5173
14	12445	5	WT	12445	28.57535	70.24635
15	12445	5	WT	12445	29.23346	71.26117
16	12445	5	WT	12445	29.66891	72.35978
17	12445	5	WT	12445	30.66901	73.28115
18	12445	5	WT	12445	31.07266	73.70306
19	12445	5	WT	12445	31.84184	74.74016
20	12445	5	WT	12445	32.51762	75.77174
21	12445	5	WT	12445	33.12156	76.34733
22	12445	5	WT	12445	33.70295	77.11053
23	12445	5	WT	12445	34.28327	77.81937
24	12445	5	WT	12445	35.12907	78.9849
0	12445	6	WT	12445	5.347332	0
1	12445	6	WT	12445	9.986016	16.71325
2	12445	6	WT	12445	12.55288	29.15817
3	12445	6	WT	12445	15.91959	43.45113
4	12445	6	WT	12445	19.74756	54.90567
5	12445	6	WT	12445	23.64185	64.20086
6	12445	6	WT	12445	26.56164	70.3962
7	12445	6	WT	12445	28.88293	74.29589
8	12445	6	WT	12445	30.66875	76.76886
9	12445	6	WT	12445	32.22459	78.65218
10	12445	6	WT	12445	33.47218	79.90546
11	12445	6	WT	12445	34.64713	81.7254
12	12445	6	WT	12445	35.62378	82.74266
13	12445	6	WT	12445	36.56495	84.45596
14	12445	6	WT	12445	37.40026	84.77686
15	12445	6	WT	12445	38.11438	85.59631
16	12445	6	WT	12445	39.0743	86.67577
17	12445	6	WT	12445	39.81734	87.30214
18	12445	6	WT	12445	40.49001	87.67512
19	12445	6	WT	12445	41.17946	88.43873
20	12445	6	WT	12445	42.16307	88.89936
21	12445	6	WT	12445	42.8422	89.89174
22	12445	6	WT	12445	43.09537	90.1247
23	12445	6	WT	12445	44.05297	90.86164
24	12445	6	WT	12445	44.55693	91.20603
0	12434	5	PSEN1	12434	4.525934	0
1	12434	5	PSEN1	12434	7.527087	9.944223
2	12434	5	PSEN1	12434	8.319342	15.84821
3	12434	5	PSEN1	12434	9.079268	21.83522
4	12434	5	PSEN1	12434	10.55205	30.10038
5	12434	5	PSEN1	12434	12.14384	36.55371
6	12434	5	PSEN1	12434	13.13324	41.50755
7	12434	5	PSEN1	12434	14.14761	45.72671
8	12434	5	PSEN1	12434	14.79549	47.23365
9	12434	5	PSEN1	12434	15.38976	50.45818
10	12434	5	PSEN1	12434	15.71793	50.83997
11	12434	5	PSEN1	12434	16.32257	53.09091
12	12434	5	PSEN1	12434	16.75944	53.82503
13	12434	5	PSEN1	12434	16.985	54.34727
14	12434	5	PSEN1	12434	17.28052	55.25172
15	12434	5	PSEN1	12434	17.61057	56.31606
16	12434	5	PSEN1	12434	18.02999	58.05764
17	12434	5	PSEN1	12434	18.45836	59.21876
18	12434	5	PSEN1	12434	18.92191	60.50259
19	12434	5	PSEN1	12434	19.29403	60.23323
20	12434	5	PSEN1	12434	19.79646	62.35787
21	12434	5	PSEN1	12434	20.04119	62.86711
22	12434	5	PSEN1	12434	20.30544	63.3279
23	12434	5	PSEN1	12434	20.60796	64.33434
24	12434	5	PSEN1	12434	20.74444	64.31532
0	12434	6	PSEN1	12434	5.041545	0
1	12434	6	PSEN1	12434	7.691841	11.1724
2	12434	6	PSEN1	12434	8.807577	18.87697
3	12434	6	PSEN1	12434	10.1907	28.52883
4	12434	6	PSEN1	12434	12.21252	38.35786
5	12434	6	PSEN1	12434	14.29579	47.25993
6	12434	6	PSEN1	12434	16.08706	54.62699
7	12434	6	PSEN1	12434	17.36687	58.64759
8	12434	6	PSEN1	12434	18.32244	61.4591
9	12434	6	PSEN1	12434	19.14434	63.5827
10	12434	6	PSEN1	12434	19.64108	64.89682
11	12434	6	PSEN1	12434	19.63485	65.12185
12	12434	6	PSEN1	12434	19.93328	66.1259
13	12434	6	PSEN1	12434	20.47413	67.98782
14	12434	6	PSEN1	12434	21.13586	69.21817
15	12434	6	PSEN1	12434	21.47858	70.48861
16	12434	6	PSEN1	12434	22.14975	70.82677
17	12434	6	PSEN1	12434	22.48837	72.05238
18	12434	6	PSEN1	12434	22.79946	72.6321
19	12434	6	PSEN1	12434	23.47742	73.78479
20	12434	6	PSEN1	12434	23.86035	74.63193
21	12434	6	PSEN1	12434	24.20338	74.79493
22	12434	6	PSEN1	12434	24.57459	75.54807
23	12434	6	PSEN1	12434	24.5743	75.44209
24	12434	6	PSEN1	12434	25.14359	75.74346
0	12424	7	PSEN1	12424	4.616172	0
1	12424	7	PSEN1	12424	5.912281	5.078751
2	12424	7	PSEN1	12424	7.074272	13.68967
3	12424	7	PSEN1	12424	10.45536	35.64658
4	12424	7	PSEN1	12424	15.15037	55.78322
5	12424	7	PSEN1	12424	16.79549	62.59935
6	12424	7	PSEN1	12424	18.4151	68.89623
7	12424	7	PSEN1	12424	19.77554	73.72302
8	12424	7	PSEN1	12424	20.96177	76.10305
9	12424	7	PSEN1	12424	22.56796	78.79545
10	12424	7	PSEN1	12424	24.05534	81.13328
11	12424	7	PSEN1	12424	25.155	83.40385
12	12424	7	PSEN1	12424	26.20759	84.47964
13	12424	7	PSEN1	12424	27.04981	85.83398
14	12424	7	PSEN1	12424	27.7485	86.16058
15	12424	7	PSEN1	12424	28.67024	87.41578
16	12424	7	PSEN1	12424	29.93694	89.47095
17	12424	7	PSEN1	12424	30.55375	89.46204
18	12424	7	PSEN1	12424	32.07137	92.49911
19	12424	7	PSEN1	12424	32.98013	92.43628
20	12424	7	PSEN1	12424	33.78684	92.94846
21	12424	7	PSEN1	12424	34.64862	93.56378
22	12424	7	PSEN1	12424	36.20243	95.48
23	12424	7	PSEN1	12424	36.80211	96.70895
24	12424	7	PSEN1	12424	37.09261	96.1907
0	12436	7	WT	12436	4.197656	0
1	12436	7	WT	12436	5.24773	4.785423
2	12436	7	WT	12436	5.529491	8.339375
3	12436	7	WT	12436	6.721673	16.96537
4	12436	7	WT	12436	8.099795	23.389
5	12436	7	WT	12436	8.844959	29.01173
6	12436	7	WT	12436	9.706889	34.05831
7	12436	7	WT	12436	10.47464	37.85382
8	12436	7	WT	12436	11.32655	43.02291
9	12436	7	WT	12436	11.78314	45.32464
10	12436	7	WT	12436	12.57056	49.76149
11	12436	7	WT	12436	12.93098	51.83874
12	12436	7	WT	12436	13.22806	53.05857
13	12436	7	WT	12436	13.84338	55.56465
14	12436	7	WT	12436	14.03942	57.54173
15	12436	7	WT	12436	14.37785	59.52277
16	12436	7	WT	12436	14.64339	59.64794
17	12436	7	WT	12436	14.83549	59.91738
18	12436	7	WT	12436	15.2584	61.58668
19	12436	7	WT	12436	15.43193	63.69828
20	12436	7	WT	12436	15.34504	62.04197
21	12436	7	WT	12436	15.99214	64.88805
22	12436	7	WT	12436	16.86463	66.07455
23	12436	7	WT	12436	16.79534	64.86398
24	12436	7	WT	12436	17.46238	69.1186
0	12434	7	PSEN1	12434	4.779312	0
1	12434	7	PSEN1	12434	7.633407	9.753287
2	12434	7	PSEN1	12434	8.583872	14.9673
3	12434	7	PSEN1	12434	11.14244	27.97738
4	12434	7	PSEN1	12434	13.90298	39.21792
5	12434	7	PSEN1	12434	14.43061	41.84122
6	12434	7	PSEN1	12434	15.08942	44.90716
7	12434	7	PSEN1	12434	15.63667	47.44431
8	12434	7	PSEN1	12434	15.80687	47.94344
9	12434	7	PSEN1	12434	16.47462	50.56119
10	12434	7	PSEN1	12434	16.84751	52.79071
11	12434	7	PSEN1	12434	17.24802	54.14128
12	12434	7	PSEN1	12434	17.68262	55.28626
13	12434	7	PSEN1	12434	18.28617	56.33158
14	12434	7	PSEN1	12434	18.81547	58.39317
15	12434	7	PSEN1	12434	19.58408	60.09953
16	12434	7	PSEN1	12434	20.62497	63.45239
17	12434	7	PSEN1	12434	20.62494	63.7629
18	12434	7	PSEN1	12434	21.89879	67.43996
19	12434	7	PSEN1	12434	22.55002	68.73415
20	12434	7	PSEN1	12434	23.05971	70.49141
21	12434	7	PSEN1	12434	23.53685	71.11433
22	12434	7	PSEN1	12434	24.86163	72.88863
23	12434	7	PSEN1	12434	25.14586	74.32938
24	12434	7	PSEN1	12434	25.36238	74.1917
0	12445	7	WT	12445	7.205914	0
1	12445	7	WT	12445	9.393851	9.970347
2	12445	7	WT	12445	11.00609	18.72575
3	12445	7	WT	12445	17.06401	42.61435
4	12445	7	WT	12445	23.28406	59.1138
5	12445	7	WT	12445	25.29147	64.37844
6	12445	7	WT	12445	26.7278	67.37719
7	12445	7	WT	12445	28.37236	71.13806
8	12445	7	WT	12445	29.44758	73.04886
9	12445	7	WT	12445	30.62416	75.9172
10	12445	7	WT	12445	31.77764	78.10561
11	12445	7	WT	12445	32.35958	78.72569
12	12445	7	WT	12445	33.21241	80.91964
13	12445	7	WT	12445	34.13768	81.7074
14	12445	7	WT	12445	34.59658	81.89402
15	12445	7	WT	12445	35.46667	83.50809
16	12445	7	WT	12445	36.29209	85.43315
17	12445	7	WT	12445	36.71995	85.56507
18	12445	7	WT	12445	37.66238	86.67748
19	12445	7	WT	12445	38.57684	88.4706
20	12445	7	WT	12445	39.02993	88.49467
21	12445	7	WT	12445	39.5152	87.79943
22	12445	7	WT	12445	40.65142	89.13282
23	12445	7	WT	12445	41.26403	90.11122
24	12445	7	WT	12445	42.01808	91.18708
0	15553	8	APP	15553	1.97677	0
1	15553	8	APP	15553	6.452594	10.90019
2	15553	8	APP	15553	9.840321	22.49758
3	15553	8	APP	15553	13.19949	33.47229
4	15553	8	APP	15553	16.83306	42.38266
5	15553	8	APP	15553	20.57062	49.95602
6	15553	8	APP	15553	24.41147	56.95403
7	15553	8	APP	15553	27.51542	60.56181
8	15553	8	APP	15553	26.93574	72.33765
9	15553	8	APP	15553	31.60209	72.04655
10	15553	8	APP	15553	33.01833	73.72216
11	15553	8	APP	15553	34.17698	74.90259
12	15553	8	APP	15553	35.01491	77.56328
13	15553	8	APP	15553	35.76838	81.23341
14	15553	8	APP	15553	36.78299	82.42544
15	15553	8	APP	15553	37.46049	84.12489
16	15553	8	APP	15553	38.06085	84.19309
17	15553	8	APP	15553	38.6979	85.00884
18	15553	8	APP	15553	39.26326	86.46288
19	15553	8	APP	15553	39.67661	86.40887
20	15553	8	APP	15553	41.50285	89.50243
21	15553	8	APP	15553	41.4791	89.82781
22	15553	8	APP	15553	41.60963	90.69138
23	15553	8	APP	15553	41.98622	91.1097
24	15553	8	APP	15553	43.11069	93.33446
0	11430	8	PSEN1	11430	4.215706	0
1	11430	8	PSEN1	11430	6.118968	10.90019
2	11430	8	PSEN1	11430	7.897986	22.49758
3	11430	8	PSEN1	11430	9.91993	33.47229
4	11430	8	PSEN1	11430	11.908	42.38266
5	11430	8	PSEN1	11430	13.8104	49.95602
6	11430	8	PSEN1	11430	15.39522	56.95403
7	11430	8	PSEN1	11430	16.66354	60.56181
8	11430	8	PSEN1	11430	17.29429	72.33765
9	11430	8	PSEN1	11430	19.34956	72.04655
10	11430	8	PSEN1	11430	20.21812	73.72216
11	11430	8	PSEN1	11430	20.88731	74.90259
12	11430	8	PSEN1	11430	21.66315	77.56328
13	11430	8	PSEN1	11430	22.79454	81.23341
14	11430	8	PSEN1	11430	23.11589	82.42544
15	11430	8	PSEN1	11430	23.62641	84.12489
16	11430	8	PSEN1	11430	23.85202	84.19309
17	11430	8	PSEN1	11430	24.26951	85.00884
18	11430	8	PSEN1	11430	24.79343	86.46288
19	11430	8	PSEN1	11430	25.09727	86.40887
20	11430	8	PSEN1	11430	26.7389	89.50243
21	11430	8	PSEN1	11430	26.94721	89.82781
22	11430	8	PSEN1	11430	27.28637	90.69138
23	11430	8	PSEN1	11430	27.40769	91.1097
24	11430	8	PSEN1	11430	28.37951	93.33446
0	12442	8	WT	12442	5.218781	0
1	12442	8	WT	12442	8.140552	11.05099
2	12442	8	WT	12442	9.586393	18.36629
3	12442	8	WT	12442	11.09984	25.0731
4	12442	8	WT	12442	12.93612	31.63617
5	12442	8	WT	12442	14.72769	37.80367
6	12442	8	WT	12442	15.99844	43.64815
7	12442	8	WT	12442	17.36927	47.45243
8	12442	8	WT	12442	16.51732	58.17958
9	12442	8	WT	12442	19.44935	55.92952
10	12442	8	WT	12442	20.40891	60.15743
11	12442	8	WT	12442	21.31937	62.69835
12	12442	8	WT	12442	22.13616	64.80676
13	12442	8	WT	12442	22.88069	67.36137
14	12442	8	WT	12442	23.07665	67.54075
15	12442	8	WT	12442	23.69729	70.4941
16	12442	8	WT	12442	24.37125	72.46951
17	12442	8	WT	12442	24.74597	73.32179
18	12442	8	WT	12442	25.14834	74.79645
19	12442	8	WT	12442	25.65925	75.82788
20	12442	8	WT	12442	27.76147	79.35619
21	12442	8	WT	12442	28.17747	79.27126
22	12442	8	WT	12442	28.68957	81.27201
23	12442	8	WT	12442	28.88778	81.46797
24	12442	8	WT	12442	29.68574	82.99596
0	FA12462	8	WT	FA12462	2.509954	0
1	FA12462	8	WT	FA12462	5.644329	7.585338
2	FA12462	8	WT	FA12462	7.725579	12.56974
3	FA12462	8	WT	FA12462	9.440135	17.13465
4	FA12462	8	WT	FA12462	10.22781	20.93044
5	FA12462	8	WT	FA12462	11.04859	23.65747
6	FA12462	8	WT	FA12462	12.11928	25.62407
7	FA12462	8	WT	FA12462	13.13867	27.72599
8	FA12462	8	WT	FA12462	9.248384	25.96009
9	FA12462	8	WT	FA12462	15.07148	31.85357
10	FA12462	8	WT	FA12462	15.5135	35.2928
11	FA12462	8	WT	FA12462	16.51423	36.59931
12	FA12462	8	WT	FA12462	17.34945	38.31049
13	FA12462	8	WT	FA12462	17.17647	39.79634
14	FA12462	8	WT	FA12462	17.26248	40.27541
15	FA12462	8	WT	FA12462	17.76066	40.96965
16	FA12462	8	WT	FA12462	18.89738	42.98901
17	FA12462	8	WT	FA12462	18.62528	43.98984
18	FA12462	8	WT	FA12462	18.99743	44.59863
19	FA12462	8	WT	FA12462	19.01002	43.88424
20	FA12462	8	WT	FA12462	22.33783	47.01138
21	FA12462	8	WT	FA12462	20.75	47.7513
22	FA12462	8	WT	FA12462	20.59637	48.42545
23	FA12462	8	WT	FA12462	21.12866	48.76659
24	FA12462	8	WT	FA12462	19.50598	48.41912
