# Supplementary material for: Autosomal Dominant Alzheimer’s Disease Mutations in Human Microglia Are Not Sufficient to Trigger Amyloid Pathology in WT Mice but Might Affect Pathology in 5XFAD Mice
Source: Int J Mol Sci. 2024 Feb 22;25(5):2565. doi: 10.3390/ijms25052565 (PMC10932392; doi:10.3390/ijms25052565)
Supplement: Supplementary file 1 [file ijms-25-02565-s001.zip › Raw data and analysis/migration_analysis.Rmd]

---
title: "fad_scratch"
author: "CarmenRM"
date: "11/9/2023"
output: html_document
---

```{r setup, include=FALSE}
knitr::opts_chunk$set(echo = TRUE)

```

```{r}
library(ggplot2)
library(gridExtra)
library(tidyr)
library(ggplot2)
library(stringr)
library(nlme)
library(car)
library(multcompView)
library(lsmeans)
library(multcomp)
library(reshape)
library(plotrix)
library(dplyr)
```

#Set directory and load file
```{r}
stwd()
scratch <- read.csv("~/scratch_all_byDiff.csv")

#Exclude lines that are not related to this study.
scratch_filter <- scratch %>% subset(scratch$Line !="12442") 
scratch_filtered <- scratch_filter %>% subset(scratch_filter$Line !="11430")
```

```{r}
#Assign the genotypes
scratch_filtered$genotype_class <- NA
scratch_filtered$genotype_class[scratch_filtered$Genotype == "WT"] <- "WT"
scratch_filtered$genotype_class[scratch_filtered$Genotype %in% c("APP", "PSEN1")] <- "ADAD"
scratch_filtered$genotype_class <- factor(scratch_filtered$genotype_class, levels = c("WT", "ADAD"))

#Summarize the data 
scratch_geno <- scratch_filtered %>%
  group_by(Elapsed, genotype_class) %>%
  summarise(
    n=n(),
    WoundConfl.Mean2 = mean(WoundConfl.Mean),
    WoundConfl.StdEr = std.error(WoundConfl.Mean),
    genotype_class = first(genotype_class))

ggplot(scratch_geno, aes(Elapsed, WoundConfl.Mean2, col = genotype_class)) + geom_point(size=4) + geom_line(aes(group = genotype_class), size=1.5) + geom_errorbar(aes(ymin = WoundConfl.Mean2 - WoundConfl.StdEr, ymax = WoundConfl.Mean2 + WoundConfl.StdEr), width = 0) + theme_classic() + theme(legend.title = element_text(size = 14, face = "bold"), legend.text = element_text(size = 12, face = "bold"), axis.text.x = element_text(color = "black", angle = 0, size = 13), axis.text.y = element_text(color = "black", size=11), axis.title.y = element_text(face = "bold", size =18), axis.title.x = element_text(face = "bold", size =18)) +
  scale_color_manual(values = c("#F768A1","#AE017E", "#7A0177", "#F768A1"))  +  ylab("Wound confluence (%)") + xlab("Time elapsed (h)")
```

```{r}
#####Statistics ###

#Calculate area under the curve (AUC) and perform stats. 
library(pracma)
results_AUC <- scratch_filtered %>%
  group_by(Genotype, Line) %>%
  summarize(AUC = trapz(Elapsed, WoundConfl.Mean))

results_AUC$genotype_class <- NA
results_AUC$genotype_class[results_AUC$Genotype == "WT"] <- "WT"
results_AUC$genotype_class[results_AUC$Genotype %in% c("APP", "PSEN1")] <- "ADAD"
results_AUC$genotype_class <- factor(results_AUC$genotype_class, levels = c("WT", "ADAD"))

fit_auc = lmer(AUC ~ 1 + genotype_class + (1 | `Genotype`), data = results_AUC)
summary(fit_auc)
plot(simulateResiduals(fit_auc))
msummary(fit_auc, estimate  = "{estimate} [{conf.low}, {conf.high}] {stars}", statistic = NULL)
```
