# Supplementary material for: Autosomal Dominant Alzheimer’s Disease Mutations in Human Microglia Are Not Sufficient to Trigger Amyloid Pathology in WT Mice but Might Affect Pathology in 5XFAD Mice
Source: Int J Mol Sci. 2024 Feb 22;25(5):2565. doi: 10.3390/ijms25052565 (PMC10932392; doi:10.3390/ijms25052565)
Supplement: Supplementary file 1 [file ijms-25-02565-s001.zip › Raw data and analysis/number_microglia_plaque_data.xlsx]

## Sheet: number_microglia_plaque data
AnimalID	genotype	genotype_mouse	mouse_sex	Cell Line Mutation	Mouse_Microglia	mouse_microg_plaq_vol	Mouse_Microglia_Mean_per_Mouse	Mouse_Microglia_plaq_vol_Mean_per_Mouse	Human_Microglia	Human_Microglia_Mean_per_Mouse	Total_Microglia	Total_Microglia_Mean_per_Section	Total_Microglia_Mean_per_Mouse	Plaque_Volume	Plaque_Volume_Mean_per_Mouse	avg_plaque_vol	plaque_vol_norm	Total_Microglia/Plaque_Volume_Original	Total_Microglia/Plaque_Volume
481	PSEN1	5XFAD	female	G217R Positive	0	0	1.86667	1.6743	7	2.66667	7	5.6	4.53333	12909.3	11935.2	7265.07	1.7769	0.000542245	0.542245
481	PSEN1	5XFAD	female	G217R Positive	2	1.84853			6		8			10819.4			1.48924	0.000739413	0.739413
481	PSEN1	5XFAD	female	G217R Positive	1	2.04254			1		2			4895.87			0.673892	0.000408508	0.408508
481	PSEN1	5XFAD	female	G217R Positive	1	0.707914			5		6			14126			1.94437	0.000424749	0.424749
481	PSEN1	5XFAD	female	G217R Positive	1	0.690236			4		5			14487.8			1.99417	0.000345118	0.345118
481	PSEN1	5XFAD	female	G217R Positive	4	1.52234			0		4	4.4		26275.3			3.61666	0.000152234	0.152234
481	PSEN1	5XFAD	female	G217R Positive	3	3.72344			2		5			8057.06			1.10901	0.000620574	0.620574
481	PSEN1	5XFAD	female	G217R Positive	1	0.442468			4		5			22600.5			3.11085	0.000221234	0.221234
481	PSEN1	5XFAD	female	G217R Positive	3	2.66383			0		3			11262			1.55016	0.000266383	0.266383
481	PSEN1	5XFAD	female	G217R Positive	2	2.00846			3		5			9957.87			1.37065	0.000502115	0.502115
481	PSEN1	5XFAD	female	G217R Positive	1	1.25407			5		6	3.6		7974.05			1.09759	0.000752441	0.752441
481	PSEN1	5XFAD	female	G217R Positive	2	1.70171			0		2			11752.9			1.61773	0.000170171	0.170171
481	PSEN1	5XFAD	female	G217R Positive	2	2.73027			1		3			7325.29			1.00829	0.00040954	0.40954
481	PSEN1	5XFAD	female	G217R Positive	5	3.77863			0		5			13232.3			1.82136	0.000377863	0.377863
481	PSEN1	5XFAD	female	G217R Positive	0	0			2		2			3352.96			0.461518	0.000596488	0.596488
551	APP	5XFAD	female	APP V717L Positive	0	0	0.933333	0.882921	3	3.4	3	4	4.33333	9917.47	11228.3		1.36509	0.000302497	0.302497
551	APP	5XFAD	female	APP V717L Positive	0	0			4		4			10739.5			1.47824	0.000372457	0.372457
551	APP	5XFAD	female	APP V717L Positive	0	0			4		4			2439.24			0.335749	0.00163985	1.63986
551	APP	5XFAD	female	APP V717L Positive	2	5.5479			3		5			3604.97			0.496206	0.00138697	1.38697
551	APP	5XFAD	female	APP V717L Positive	1	0.895921			3		4			11161.7			1.53635	0.000358368	0.358368
551	APP	5XFAD	female	APP V717L Positive	2	1.0005			5		7	4.4		19990.1			2.75154	0.000350173	0.350173
551	APP	5XFAD	female	APP V717L Positive	1	0.401089			4		5			24932.1			3.43178	0.000200545	0.200545
551	APP	5XFAD	female	APP V717L Positive	2	0.878638			0		2			22762.5			3.13314	8.79e-05	0.0878638
551	APP	5XFAD	female	APP V717L Positive	3	1.16653			2		5			25717.3			3.53986	0.000194422	0.194422
551	APP	5XFAD	female	APP V717L Positive	0	0			3		3			7593.72			1.04524	0.000395063	0.395063
551	APP	5XFAD	female	APP V717L Positive	0	0			6		6	4.6		3646.78			0.501961	0.00164529	1.64529
551	APP	5XFAD	female	APP V717L Positive	1	1.13551			4		5			8806.65			1.21219	0.000567753	0.567753
551	APP	5XFAD	female	APP V717L Positive	0	0			5		5			4964.64			0.683358	0.00100712	1.00712
551	APP	5XFAD	female	APP V717L Positive	0	0			3		3			3129.77			0.430797	0.000958537	0.958537
551	APP	5XFAD	female	APP V717L Positive	2	2.21774			2		4			9018.2			1.24131	0.000443547	0.443547
561	APP	5XFAD	female	APP V717L Positive	4	2.11076	1.8	3.16401	0	1.93333	4	3.4	3.73333	18950.5	9201.96		2.60844	0.000211076	0.211076
561	APP	5XFAD	female	APP V717L Positive	2	4.37105			0		2			4575.56			0.629803	0.000437105	0.437105
561	APP	5XFAD	female	APP V717L Positive	1	1.23387			6		7			8104.59			1.11556	0.000863708	0.863708
561	APP	5XFAD	female	APP V717L Positive	1	2.04328			2		3			4894.09			0.673647	0.000612984	0.612984
561	APP	5XFAD	female	APP V717L Positive	1	1.50237			0		1			6656.14			0.916184	0.000150237	0.150237
561	APP	5XFAD	female	APP V717L Positive	3	7.7502			0		3	3.6		3870.87			0.532806	0.00077502	0.77502
561	APP	5XFAD	female	APP V717L Positive	0	0			2		2			2611.95			0.359522	0.000765711	0.765711
561	APP	5XFAD	female	APP V717L Positive	2	0.514321			5		7			38886.2			5.35249	0.000180012	0.180012
561	APP	5XFAD	female	APP V717L Positive	2	3.03521			1		3			6589.32			0.906987	0.000455282	0.455282
561	APP	5XFAD	female	APP V717L Positive	3	10.5268			0		3			2849.87			0.39227	0.00105268	1.05268
561	APP	5XFAD	female	APP V717L Positive	2	6.11641			2		4	4.2		3269.89			0.450084	0.00122328	1.22328
561	APP	5XFAD	female	APP V717L Positive	1	2.49983			2		3			4000.27			0.550617	0.000749949	0.749949
561	APP	5XFAD	female	APP V717L Positive	3	3.17925			0		3			9436.19			1.29884	0.000317925	0.317925
561	APP	5XFAD	female	APP V717L Positive	0	0			5		5			10206.4			1.40486	0.000489889	0.489889
561	APP	5XFAD	female	APP V717L Positive	2	1.52352			4		6			13127.5			1.80693	0.000457056	0.457056
562	APP	5XFAD	male	APP V717L Positive	0	0	1.66667	4.41004	4	2.46667	4	4.4	4.13333	3276.85	4669.14		0.451042	0.00122068	1.22068
562	APP	5XFAD	male	APP V717L Positive	2	17.5829			3		5			1137.47			0.156567	0.00439572	4.39572
562	APP	5XFAD	male	APP V717L Positive	0	0			6		6			3308.14			0.455349	0.00181371	1.81371
562	APP	5XFAD	male	APP V717L Positive	5	3.44626			0		5			14508.5			1.99702	0.000344626	0.344626
562	APP	5XFAD	male	APP V717L Positive	0	0			2		2			3093.87			0.425856	0.00064644	0.64644
562	APP	5XFAD	male	APP V717L Positive	5	6.93724			3		8	4.6		7207.48			0.992074	0.00110996	1.10996
562	APP	5XFAD	male	APP V717L Positive	3	3.48894			0		3			8598.6			1.18355	0.000348894	0.348894
562	APP	5XFAD	male	APP V717L Positive	4	3.47421			0		4			11513.4			1.58476	0.000347421	0.347421
562	APP	5XFAD	male	APP V717L Positive	0	0			5		5			2185.43			0.300814	0.00228788	2.28788
562	APP	5XFAD	male	APP V717L Positive	1	6.37186			2		3			1569.4			0.21602	0.00191156	1.91156
562	APP	5XFAD	male	APP V717L Positive	2	3.69484			3		5	3.4		5412.95			0.745066	0.000923711	0.923711
562	APP	5XFAD	male	APP V717L Positive	0	0			4		4			2291.96			0.315477	0.00174523	1.74523
562	APP	5XFAD	male	APP V717L Positive	0	0			1		1			1182.67			0.162789	0.000845544	0.845544
562	APP	5XFAD	male	APP V717L Positive	3	21.1543			0		3			1418.15			0.195201	0.00211543	2.11543
562	APP	5XFAD	male	APP V717L Positive	0	0			4		4			3332.16			0.458655	0.00120042	1.20042
567	WT	5XFAD	male	G217R negative	1	2.9776	2.24202	2.24202	4	2.8	5	3.6	3.93333	3358.41	5579.1		0.462268	0.0014888	1.4888
567	WT	5XFAD	male	G217R negative	0	0			5		5			2767.2			0.380891	0.00180688	1.80688
567	WT	5XFAD	male	G217R negative	1	4.11907			2		3			2427.73			0.334165	0.00123572	1.23572
567	WT	5XFAD	male	G217R negative	3	7.34311			0		3			4085.46			0.562343	0.000734311	0.734311
567	WT	5XFAD	male	G217R negative	2	5.01813			0		2			3985.55			0.548591	0.000501813	0.501813
567	WT	5XFAD	male	G217R negative	1	1.89232			1		2	2.6		5284.53			0.727389	0.000378463	0.378463
567	WT	5XFAD	male	G217R negative	2	3.72137			0		2			5374.37			0.739755	0.000372137	0.372137
567	WT	5XFAD	male	G217R negative	3	1.93379			1		4			15513.6			2.13537	0.000257838	0.257838
567	WT	5XFAD	male	G217R negative	2	1.47568			0		2			13553.1			1.86552	0.000147568	0.147568
567	WT	5XFAD	male	G217R negative	1	1.53948			2		3			6495.68			0.894098	0.000461845	0.461845
567	WT	5XFAD	male	G217R negative	0	0			6		6	5.6		5946.4			0.818492	0.00100901	1.00901
567	WT	5XFAD	male	G217R negative	0	0			3		3			3721.43			0.512236	0.000806142	0.806142
567	WT	5XFAD	male	G217R negative	0	0			8		8			6359.39			0.875338	0.00125798	1.25798
567	WT	5XFAD	male	G217R negative	0	0			6		6			2043.28			0.281247	0.00293646	2.93646
567	WT	5XFAD	male	G217R negative	1	3.60972			4		5			2770.3			0.381318	0.00180486	1.80486
776	APP	5XFAD	male	APP V717I Positive	0	0	1	6.03786	3	2.13333	3	2.6	3.13333	1010.41	1991.96		0.139078	0.00296909	2.96909
776	APP	5XFAD	male	APP V717I Positive	0	0			2		2			1586.78			0.218412	0.00126041	1.26041
776	APP	5XFAD	male	APP V717I Positive	0	0			2		2			2702.23			0.371948	0.000740129	0.740129
776	APP	5XFAD	male	APP V717I Positive	0	0			4		4			1099.27			0.151309	0.00363878	3.63878
776	APP	5XFAD	male	APP V717I Positive	1	5.95323			1		2			1679.76			0.231211	0.00119065	1.19065
776	APP	5XFAD	male	APP V717I Positive	0	0			2		2	2.8		2351.05			0.32361	0.000850684	0.850684
776	APP	5XFAD	male	APP V717I Positive	2	6.55237			0		2			3052.33			0.420138	0.000655237	0.655237
776	APP	5XFAD	male	APP V717I Positive	3	5.58816			0		3			5368.49			0.738946	0.000558816	0.558816
776	APP	5XFAD	male	APP V717I Positive	2	5.02555			2		4			3979.66			0.54778	0.00100511	1.00511
776	APP	5XFAD	male	APP V717I Positive	1	9.99091			2		3			1000.91			0.13777	0.00299727	2.99727
776	APP	5XFAD	male	APP V717I Positive	1	5.42782			5		6	4		1842.36			0.253592	0.00325669	3.25669
776	APP	5XFAD	male	APP V717I Positive	2	28.6267			1		3			698.648			0.0961654	0.00429401	4.29401
776	APP	5XFAD	male	APP V717I Positive	2	16.4692			1		3			1214.39			0.167155	0.00247038	2.47038
776	APP	5XFAD	male	APP V717I Positive	0	0			2		2			850.932			0.117127	0.00235036	2.35036
776	APP	5XFAD	male	APP V717I Positive	1	6.9339			5		6			1442.19			0.19851	0.00416034	4.16034
782	WT	5XFAD	female	APP V717I Negative	2	2.01876	1.33333	2.3395	1	2.26667	3	4.2	3.6	9907.05	6436.32		1.36366	0.000302815	0.302815
782	WT	5XFAD	female	APP V717I Negative	1	3.74025			1		2			2673.62			0.36801	0.000748049	0.748049
782	WT	5XFAD	female	APP V717I Negative	2	3.53166			4		6			5663.06			0.779492	0.0010595	1.0595
782	WT	5XFAD	female	APP V717I Negative	0	0			2		2			6095.99			0.839083	0.000328085	0.328085
782	WT	5XFAD	female	APP V717I Negative	4	4.26298			4		8			9383.11			1.29154	0.000852596	0.852596
782	WT	5XFAD	female	APP V717I Negative	1	1.09612			5		6	4.4		9123.07			1.25575	0.000657673	0.657673
782	WT	5XFAD	female	APP V717I Negative	2	1.28722			2		4			15537.3			2.13863	0.000257445	0.257445
782	WT	5XFAD	female	APP V717I Negative	0	0			2		2			2434.93			0.335156	0.000821379	0.821379
782	WT	5XFAD	female	APP V717I Negative	1	1.63183			2		3			6128.1			0.843502	0.000489548	0.489548
782	WT	5XFAD	female	APP V717I Negative	3	2.62238			4		7			11440			1.57466	0.000611888	0.611888
782	WT	5XFAD	female	APP V717I Negative	2	3.80864			1		3	2.2		5251.22			0.722804	0.000571296	0.571296
782	WT	5XFAD	female	APP V717I Negative	0	0			2		2			2845.26			0.391636	0.000702923	0.702923
782	WT	5XFAD	female	APP V717I Negative	1	1.9633			1		2			5093.46			0.701089	0.00039266	0.39266
782	WT	5XFAD	female	APP V717I Negative	0	0			3		3			3873.31			0.533142	0.000774531	0.774531
782	WT	5XFAD	female	APP V717I Negative	1	9.12934			0		1			1095.37			0.150772	0.000912934	0.912934
832	PSEN1	5XFAD	female	G217R Positive	2	2.23346	2.26667	2.11593	1	1.6	3	4	3.86667	8954.72	10952.5		1.23257	0.000335019	0.335019
832	PSEN1	5XFAD	female	G217R Positive	2	2.06996			2		4			9662.01			1.32993	0.000413993	0.413993
832	PSEN1	5XFAD	female	G217R Positive	3	1.53146			1		4			19589.1			2.69634	0.000204195	0.204195
832	PSEN1	5XFAD	female	G217R Positive	0	0			4		4			4439.56			0.611083	0.00090099	0.90099
832	PSEN1	5XFAD	female	G217R Positive	2	3.22479			3		5			6201.96			0.853669	0.000806197	0.806197
832	PSEN1	5XFAD	female	G217R Positive	4	2.42022			0		4	3.2		16527.4			2.27491	0.000242022	0.242022
832	PSEN1	5XFAD	female	G217R Positive	1	1.01178			2		3			9883.61			1.36043	0.000303533	0.303533
832	PSEN1	5XFAD	female	G217R Positive	1	2.91212			1		2			3433.92			0.472662	0.000582425	0.582425
832	PSEN1	5XFAD	female	G217R Positive	2	2.7197			2		4			7353.76			1.01221	0.000543939	0.543939
832	PSEN1	5XFAD	female	G217R Positive	2	2.58146			1		3			7747.55			1.06641	0.000387219	0.387219
832	PSEN1	5XFAD	female	G217R Positive	2	1.53511			4		6	4.4		13028.4			1.79329	0.000460532	0.460532
832	PSEN1	5XFAD	female	G217R Positive	2	1.59523			2		4			12537.4			1.72571	0.000319045	0.319045
832	PSEN1	5XFAD	female	G217R Positive	3	2.02844			0		3			14789.7			2.03573	0.000202844	0.202844
832	PSEN1	5XFAD	female	G217R Positive	4	3.84967			1		5			10390.5			1.4302	0.000481209	0.481209
832	PSEN1	5XFAD	female	G217R Positive	4	2.02557			0		4			19747.5			2.71814	0.000202557	0.202557
835	WT	5XFAD	male	G217R negative	2	11.4066	2.13333	6.4538	1	2.26667	3	3	4.4	1753.37	5366.01		0.241343	0.00171099	1.71099
835	WT	5XFAD	male	G217R negative	2	14.9476			2		4			1338.01			0.18417	0.00298951	2.98951
835	WT	5XFAD	male	G217R negative	1	11.7171			2		3			853.455			0.117474	0.00351512	3.51512
835	WT	5XFAD	male	G217R negative	2	13.7234			1		3			1457.37			0.2006	0.0020585	2.0585
835	WT	5XFAD	male	G217R negative	0	0			2		2			701.555			0.0965655	0.00285081	2.85081
835	WT	5XFAD	male	G217R negative	3	4.20022			6		9	6.2		7142.49			0.983128	0.00126007	1.26006
835	WT	5XFAD	male	G217R negative	2	9.14875			4		6			2186.09			0.300904	0.00274463	2.74463
835	WT	5XFAD	male	G217R negative	2	3.49997			5		7			5714.34			0.78655	0.00122499	1.22499
835	WT	5XFAD	male	G217R negative	4	4.75403			2		6			8413.92			1.15813	0.000713104	0.713104
835	WT	5XFAD	male	G217R negative	2	6.40882			1		3			3120.7			0.429549	0.000961323	0.961323
835	WT	5XFAD	male	G217R negative	4	3.99892			0		4	4		10002.7			1.37682	0.000399892	0.399892
835	WT	5XFAD	male	G217R negative	3	7.33258			0		3			4091.33			0.563151	0.000733258	0.733258
835	WT	5XFAD	male	G217R negative	0	0			4		4			16239.4			2.23527	0.000246315	0.246315
835	WT	5XFAD	male	G217R negative	3	3.20081			2		5			9372.64			1.2901	0.000533468	0.533468
835	WT	5XFAD	male	G217R negative	2	2.46827			2		4			8102.85			1.11532	0.000493653	0.493653
836	PSEN1	5XFAD	male	G217R Positive	0	0	1.66667	2.74785	2	1.8	2	3	3.46667	7673.78	6508.2		1.05626	0.000260628	0.260628
836	PSEN1	5XFAD	male	G217R Positive	1	1.88297			2		3			5310.75			0.730998	0.000564892	0.564892
836	PSEN1	5XFAD	male	G217R Positive	1	2.30884			3		4			4331.17			0.596164	0.000923538	0.923538
836	PSEN1	5XFAD	male	G217R Positive	1	4.06228			2		3			2461.67			0.338837	0.00121868	1.21868
836	PSEN1	5XFAD	male	G217R Positive	1	5.52804			2		3			1808.96			0.248994	0.00165841	1.65841
836	PSEN1	5XFAD	male	G217R Positive	2	2.23445			5		7	4		8950.75			1.23203	0.000782057	0.782057
836	PSEN1	5XFAD	male	G217R Positive	3	1.5833			3		6			18947.8			2.60807	0.000316659	0.316659
836	PSEN1	5XFAD	male	G217R Positive	0	0			2		2			2571.94			0.354015	0.000777623	0.777623
836	PSEN1	5XFAD	male	G217R Positive	2	3.39569			1		3			5889.82			0.810704	0.000509353	0.509353
836	PSEN1	5XFAD	male	G217R Positive	1	2.8682			1		2			3486.51			0.479901	0.00057364	0.57364
836	PSEN1	5XFAD	male	G217R Positive	1	1.73145			1		2	3.4		5775.51			0.79497	0.00034629	0.34629
836	PSEN1	5XFAD	male	G217R Positive	1	1.74874			2		3			5718.41			0.787111	0.000524621	0.524621
836	PSEN1	5XFAD	male	G217R Positive	1	4.92456			0		1			2030.64			0.279507	0.000492456	0.492456
836	PSEN1	5XFAD	male	G217R Positive	5	5.00377			0		5			9992.47			1.37541	0.000500377	0.500377
836	PSEN1	5XFAD	male	G217R Positive	5	3.94546			1		6			12672.8			1.74435	0.000473455	0.473455
849	PSEN1	5XFAD	male	A79V positive	0	0	0.666667	1.22601	4	3.13333	4	3.8	3.8	9089.79	6693.78		1.25116	0.000440054	0.440054
849	PSEN1	5XFAD	male	A79V positive	1	4.16842			2		3			2398.99			0.330209	0.00125053	1.25053
849	PSEN1	5XFAD	male	A79V positive	0	0			3		3			5422.71			0.746409	0.000553229	0.553229
849	PSEN1	5XFAD	male	A79V positive	1	2.67844			1		2			3733.52			0.5139	0.000535688	0.535688
849	PSEN1	5XFAD	male	A79V positive	3	2.92509			4		7			10256.1			1.4117	0.000682521	0.682521
849	PSEN1	5XFAD	male	A79V positive	0	0			5		5	4.4		5590.46			0.769499	0.000894381	0.894381
849	PSEN1	5XFAD	male	A79V positive	1	1.27749			3		4			7827.82			1.07746	0.000510998	0.510998
849	PSEN1	5XFAD	male	A79V positive	0	0			4		4			5335.32			0.73438	0.000749721	0.749721
849	PSEN1	5XFAD	male	A79V positive	0	0			5		5			4402.27			0.60595	0.00113578	1.13578
849	PSEN1	5XFAD	male	A79V positive	0	0			4		4			11619.2			1.59932	0.000344258	0.344258
849	PSEN1	5XFAD	male	A79V positive	2	1.31763			0		2	3.2		15178.8			2.08929	0.000131763	0.131763
849	PSEN1	5XFAD	male	A79V positive	0	0			3		3			8959.99			1.2333	0.000334822	0.334822
849	PSEN1	5XFAD	male	A79V positive	1	3.43706			2		3			2909.46			0.400473	0.00103112	1.03112
849	PSEN1	5XFAD	male	A79V positive	1	2.586			2		3			3866.98			0.53227	0.000775799	0.775799
849	PSEN1	5XFAD	male	A79V positive	0	0			5		5			3815.26			0.525151	0.00131053	1.31053
854	PSEN1	5XFAD	female	A79V positive	0	0	0.6	1.43719	3	2	3	2.8	2.6	4644.32	3573.67		0.639267	0.00064595	0.64595
854	PSEN1	5XFAD	female	A79V positive	0	0			2		2			5657.85			0.778775	0.000353491	0.353491
854	PSEN1	5XFAD	female	A79V positive	2	2.34986			3		5			8511.16			1.17152	0.000587464	0.587464
854	PSEN1	5XFAD	female	A79V positive	0	0			2		2			957.21			0.131755	0.00208941	2.08941
854	PSEN1	5XFAD	female	A79V positive	0	0			2		2			277.164			0.0381502	0.00721594	7.21594
854	PSEN1	5XFAD	female	A79V positive	0	0			4		4	2.6		4315.73			0.594039	0.000926842	0.926842
854	PSEN1	5XFAD	female	A79V positive	1	1.39077			2		3			7190.28			0.989706	0.00041723	0.41723
854	PSEN1	5XFAD	female	A79V positive	1	2.30882			1		2			4331.21			0.596169	0.000461765	0.461765
854	PSEN1	5XFAD	female	A79V positive	3	11.3877			0		3			2634.41			0.362613	0.00113878	1.13877
854	PSEN1	5XFAD	female	A79V positive	0	0			1		1			943.677			0.129892	0.00105969	1.05968
854	PSEN1	5XFAD	female	A79V positive	0	0			2		2	2.4		2095.67			0.288459	0.000954349	0.954349
854	PSEN1	5XFAD	female	A79V positive	0	0			3		3			2961.64			0.407655	0.00101295	1.01295
854	PSEN1	5XFAD	female	A79V positive	0	0			2		2			2468.63			0.339795	0.000810166	0.810166
854	PSEN1	5XFAD	female	A79V positive	0	0			1		1			1762.36			0.24258	0.000567421	0.567421
854	PSEN1	5XFAD	female	A79V positive	2	4.12058			2		4			4853.68			0.668085	0.000824117	0.824117
858	WT	5XFAD	male	A79V negative	1	3.20944	0.733333	7.72757	3	1.86667	4	2.6	2.6	3115.81	1903.32		0.428876	0.00128378	1.28378
858	WT	5XFAD	male	A79V negative	1	3.39169			2		3			2948.38			0.40583	0.00101751	1.01751
858	WT	5XFAD	male	A79V negative	0	0			2		2			1103.32			0.151866	0.00181271	1.81271
858	WT	5XFAD	male	A79V negative	2	46.5963			0		2			429.219			0.0590799	0.00465963	4.65963
858	WT	5XFAD	male	A79V negative	0	0			2		2			410.897			0.0565579	0.0048674	4.8674
858	WT	5XFAD	male	A79V negative	0	0			3		3	2.4		3012.44			0.414647	0.00099587	0.99587
858	WT	5XFAD	male	A79V negative	0	0			1		1			1318.02			0.181419	0.000758714	0.758714
858	WT	5XFAD	male	A79V negative	1	3.3582			2		3			2977.79			0.409878	0.00100746	1.00746
858	WT	5XFAD	male	A79V negative	1	4.90453			2		3			2038.93			0.280649	0.00147136	1.47136
858	WT	5XFAD	male	A79V negative	0	0			2		2			2134.99			0.293871	0.000936773	0.936773
858	WT	5XFAD	male	A79V negative	1	9.50742			1		2	2.8		1051.81			0.144776	0.00190148	1.90148
858	WT	5XFAD	male	A79V negative	1	3.27666			2		3			3051.89			0.420077	0.000982997	0.982997
858	WT	5XFAD	male	A79V negative	0	0			1		1			3544.91			0.487939	0.000282095	0.282095
858	WT	5XFAD	male	A79V negative	1	15.3486			3		4			651.525			0.0896792	0.00613944	6.13944
858	WT	5XFAD	male	A79V negative	2	26.3207			2		4			759.857			0.104591	0.00526415	5.26415
869	APP	5XFAD	female	APP V717I Positive	1	0.839652	1.26667	1.31732	4	2.33333	5	3.6	3.6	11909.7	10003.8		1.63931	0.000419826	0.419826
869	APP	5XFAD	female	APP V717I Positive	1	0.908893			1		2			11002.4			1.51443	0.000181779	0.181779
869	APP	5XFAD	female	APP V717I Positive	2	2.08383			1		3			9597.71			1.32108	0.000312575	0.312575
869	APP	5XFAD	female	APP V717I Positive	0	0			5		5			17900			2.46385	0.00027933	0.27933
869	APP	5XFAD	female	APP V717I Positive	1	1.9069			2		3			5244.11			0.721826	0.00057207	0.57207
869	APP	5XFAD	female	APP V717I Positive	0	0			2		2	4		5223.52			0.718991	0.000382884	0.382884
869	APP	5XFAD	female	APP V717I Positive	3	1.88456			2		5			15918.8			2.19114	0.000314094	0.314094
869	APP	5XFAD	female	APP V717I Positive	1	0.823757			3		4			12139.5			1.67094	0.000329503	0.329503
869	APP	5XFAD	female	APP V717I Positive	1	1.2173			4		5			8214.91			1.13074	0.000608649	0.608649
869	APP	5XFAD	female	APP V717I Positive	1	2.36695			3		4			4224.85			0.58153	0.000946779	0.946779
869	APP	5XFAD	female	APP V717I Positive	4	3.87702			1		5	3.2		10317.2			1.42011	0.000484628	0.484628
869	APP	5XFAD	female	APP V717I Positive	0	0			2		2			6052.36			0.833077	0.00033045	0.33045
869	APP	5XFAD	female	APP V717I Positive	1	1.61486			1		2			6192.48			0.852364	0.000322972	0.322972
869	APP	5XFAD	female	APP V717I Positive	1	0.976725			1		2			10238.3			1.40925	0.000195345	0.195345
869	APP	5XFAD	female	APP V717I Positive	2	1.25934			3		5			15881.3			2.18598	0.000314836	0.314836
