# Supplementary material for: Autosomal Dominant Alzheimer’s Disease Mutations in Human Microglia Are Not Sufficient to Trigger Amyloid Pathology in WT Mice but Might Affect Pathology in 5XFAD Mice
Source: Int J Mol Sci. 2024 Feb 22;25(5):2565. doi: 10.3390/ijms25052565 (PMC10932392; doi:10.3390/ijms25052565)
Supplement: Supplementary file 1 [file ijms-25-02565-s001.zip › Raw data and analysis/plaque associated microglia_analysis.Rmd]

---
title: "ADAD_area covered microglia"
author: "CarmenRM"
date: "9/11/2023"
output: html_document
editor_options: 
  chunk_output_type: console
---

```{r setup, include=FALSE}
knitr::opts_chunk$set(echo = TRUE)
```

#Load packages
```{r}
library(tidyverse)
library(dplyr)
library(ggplot2)
library(readxl)
library(ggpubr)
library(viridis)
library(psych)
library(pheatmap)
library(lmerTest)
library(lme4)
library(writexl)
library(broom.mixed)
library(magrittr)
library(DirichletReg)
library(DHARMa)
library(emmeans)
library(ggsignif)
library(broom)
library(lmerTest)
library(brms)
library(performance)
library(modelsummary)
```

#Load the files
```{r}
#Set directory
stwd()
#Volume covered
area_cov = read_excel("~/volume_covered_microg data.xlsx")

#Add genotypes and include the information for human microglia engraftment per mouse. 
area_cov$genotype_class <- NA
area_cov$genotype_class[area_cov$genotype == "WT"] <- "WT"
area_cov$genotype_class[area_cov$genotype %in% c("APP", "PSEN1")] <- "ADAD"
area_cov$genotype_class <- factor(area_cov$genotype_class, levels = c("WT", "ADAD"))

engraft <- read_excel("G:/Shared drives/GOATE LAB/Members/Carmen Romero-Molina/FAD project/Engraftment and Ab42 stainings/fadproject_engraftment_sum.xlsx")
area_cov <- left_join(area_cov, engraft, by = "AnimalID")
```

```{r}
#Microglia count
microg_number = read.csv("G:/Shared drives/GOATE LAB/Members/Carmen Romero-Molina/FAD project/R code for submission/number_microglia_plaque data.csv")  %>% rename("AnimalID" = "ï..AnimalID")
microg_number$genotype_class <- NA
microg_number$genotype_class[microg_number$genotype == "WT"] <- "WT"
microg_number$genotype_class[microg_number$genotype %in% c("APP", "PSEN1")] <- "ADAD"
microg_number$genotype_class <- factor(microg_number$genotype_class, levels = c("WT", "ADAD"))

microg_number <- left_join(microg_number, engraft, by = "AnimalID")

```

##### Volume covered by microglia ############

#Plot volume covered by microglia in the plaque + 5um around the plaque
```{r}
percent = area_cov %>%
  group_by(`Cell Line Mutation`) %>%
  summarise(
    n = n(),
    vol = mean(Percent_Microglia_in_Ring_and_Plaque),
    genotype_class = first(genotype_class),
    genotype = first(genotype)) 

ggplot(percent, aes(`genotype_class`, `vol`)) + 
  geom_point(position = position_jitter(0.1), aes(col = genotype), size = 3) + 
  geom_boxplot(alpha = 0, width = 0.5, size = 0.8, aes(col = genotype_class)) + 
  theme_classic() + theme(legend.position = "none", axis.text.x = element_text(color = "black", angle = 0, face = "bold", size = 20),                        axis.text.y = element_text(color = "black", size=11), axis.title.y = element_text(face = "bold", size =18)) +
  scale_color_manual(values = c("#AE017E", "#66AEFF", "#11017A" , "#F768A1")) + 
   ylab("Volume covered by microglia 
          5uM around the plaque")  + xlab("")

```

#Statistics
```{r}
fit_vol_microg = lmer(log(`Percent_Microglia_in_Ring_and_Plaque`/(1 - `Percent_Microglia_in_Ring_and_Plaque`)) ~ 1 + genotype_class + mouse_sex + human.mean + (1| `Cell Line Mutation`/`AnimalID`), data = area_cov, REML = FALSE)
summary(fit_vol_microg)
msummary(fit_vol_microg, estimate  = "{estimate} [{conf.low}, {conf.high}] {stars}", statistic = NULL) 
plot(simulateResiduals(fit_vol_microg))
#Transform values back from the log scale (estimate and confidence intervals):
exp(-0.406)
exp(-0.945)
exp(0.133)
```

##### Total microglia per plaque ############
```{r}
number = microg_number %>%
  group_by(`Cell.Line.Mutation`) %>%
  summarise(
    n = n(),
    mean.total = mean(Total_Microglia.Plaque_Volume),
    mean.human = mean(`Human_Microglia`/`Plaque_Volume`*1000),
    mean.human.nonnorm = mean(`Human_Microglia`),
    genotype_class = first(genotype_class),
    genotype = first(genotype)) 

ggplot(number, aes(`genotype_class`, `mean.total`)) + 
  geom_point(position = position_jitter(0.1), aes(col = genotype), size = 3) + 
  geom_boxplot(alpha = 0, width = 0.5, size = 0.8, aes(col = genotype_class)) + 
  theme_classic() + theme(legend.position = "none", axis.text.x = element_text(color = "black", angle = 0, face = "bold", size = 20),                       axis.text.y = element_text(color = "black", size=11), axis.title.y = element_text(face = "bold", size =18)) +  scale_color_manual(values = c("#AE017E", "#66AEFF", "#11017A" , "#F768A1")) + 
   ylab("Total microglia per plaque
        /Plaque volume") + xlab("")

```

#Statistics

```{r}
fit_total_microg = lmer(log(Total_Microglia/plaque_vol_norm) ~ 1 + genotype_class + mouse_sex + human.mean + (1| `Cell.Line.Mutation`/`AnimalID`), data= microg_number)
summary(fit_total_microg)
plot(simulateResiduals(fit_total_microg))
avg_comparisons(fit_total_microg, variables = "genotype_class", df = insight::get_df(fit_total_microg), transform = exp)

```


##### Human microglia per plaque ############

```{r}
ggplot(number, aes(`genotype_class`, `mean.human`)) + 
  geom_point(position = position_jitter(0.1), aes(col = genotype), size = 3) + 
  geom_boxplot(alpha = 0, width = 0.5, size = 0.8, aes(col = genotype_class)) + 
  theme_classic() + theme(legend.position = "none", axis.text.x = element_text(color = "black", angle = 0, face = "bold", size = 20),                         axis.text.y = element_text(color = "black", size=11), axis.title.y = element_text(face = "bold", size =18)) +
  scale_color_manual(values = c("#AE017E", "#66AEFF", "#11017A" , "#F768A1")) + 
   ylab("Human microglia per plaque/        Plaque volume") + xlab("")

```

#Statistics
```{r}
fit_hm_microg = lmer(log((1+Human_Microglia)*plaque_vol_norm) ~ 1 + genotype_class + human.mean + mouse_sex + (1| `Cell.Line.Mutation`/`AnimalID`), data= microg_number)
msummary(fit_hm_microg)
plot(simulateResiduals(fit_hm_microg))
avg_comparisons(fit_hm_microg, variables = "genotype_class", df = insight::get_df(fit_hm_microg))

```
