# Supplementary material for: Autosomal Dominant Alzheimer’s Disease Mutations in Human Microglia Are Not Sufficient to Trigger Amyloid Pathology in WT Mice but Might Affect Pathology in 5XFAD Mice
Source: Int J Mol Sci. 2024 Feb 22;25(5):2565. doi: 10.3390/ijms25052565 (PMC10932392; doi:10.3390/ijms25052565)
Supplement: Supplementary file 1 [file ijms-25-02565-s001.zip › Raw data and analysis/thios data.csv]

AnimalID	mouse_sex	injdate	genotype_mouse	genotype	Cell.line	cell_line_mutation	thios_area	thios_IntDen	plaque_avgSize	plaque_percentArea	plaque_count
481	female	1/17/2022	5XFAD	PSEN1	12343.1	G217R Positive	41166	1600931	56.08447	0.5923	734
481	female	1/17/2022	5XFAD	PSEN1	12343.1	G217R Positive	14590	543914	37.50643	0.26778	389
481	female	1/17/2022	5XFAD	PSEN1	12343.1	G217R Positive	36774	1438736	61.80504	0.5336	595
481	female	1/17/2022	5XFAD	PSEN1	12343.1	G217R Positive	26776	983788	49.67718	0.47959	539
481	female	1/17/2022	5XFAD	PSEN1	12343.1	G217R Positive	34917	1363835	48.3615	0.64545	722
481	female	1/17/2022	5XFAD	PSEN1	12343.1	G217R Positive	51643	2245334	56.56407	0.78401	913
551	female	2/25/2022	5XFAD	APP	15553.3	APP V717L Positive	31120	1257770	50.60163	0.43939	615
551	female	2/25/2022	5XFAD	APP	15553.3	APP V717L Positive	24782	935359	66.26203	0.41595	374
551	female	2/25/2022	5XFAD	APP	15553.3	APP V717L Positive	24715	976539	58.4279	0.36533	423
551	female	2/25/2022	5XFAD	APP	15553.3	APP V717L Positive	31611	1285452	57.47455	0.766	550
551	female	2/25/2022	5XFAD	APP	15553.3	APP V717L Positive	34956	1377434	58.45485	0.55433	598
551	female	2/25/2022	5XFAD	APP	15553.3	APP V717L Positive	27199	1169931	61.81591	0.44306	440
551	female	2/25/2022	5XFAD	APP	15553.3	APP V717L Positive	19406	724598	42.74449	0.31308	454
561	female	2/25/2022	5XFAD	APP	15553.3	APP V717L Positive	39781	1545206	91.87298	0.70149	433
561	female	2/25/2022	5XFAD	APP	15553.3	APP V717L Positive	445980	17714662	398.90877	8.34077	1118
561	female	2/25/2022	5XFAD	APP	15553.3	APP V717L Positive	96944	3742414	262.72087	2.28764	369
561	female	2/25/2022	5XFAD	APP	15553.3	APP V717L Positive	87149	3433728	212.55854	4.15646	410
561	female	2/25/2022	5XFAD	APP	15553.3	APP V717L Positive	59852	2243697	108.82182	1.26281	550
562	male	2/25/2022	5XFAD	APP	15553.3	APP V717L Positive	32611	1396557	66.82582	0.49611	488
562	male	2/25/2022	5XFAD	APP	15553.3	APP V717L Positive	47675	2004712	94.03353	0.84943	507
562	male	2/25/2022	5XFAD	APP	15553.3	APP V717L Positive	230635	8298972	309.1622	4.94852	746
562	male	2/25/2022	5XFAD	APP	15553.3	APP V717L Positive	159417	5247693	162.17396	3.48921	983
562	male	2/25/2022	5XFAD	APP	15553.3	APP V717L Positive	37110	1364190	72.62231	0.8406	511
562	male	2/25/2022	5XFAD	APP	15553.3	APP V717L Positive	30272	1160141	76.63797	0.47654	395
567	male	2/25/2022	5XFAD	WT	12445.5	G217R Negative	316995	10486606	560.06184	5.07371	566
567	male	2/25/2022	5XFAD	WT	12445.5	G217R Negative	62670	2304010	165.79365	1.0086	378
567	male	2/25/2022	5XFAD	WT	12445.5	G217R Negative	62366	2048934	294.17925	1.17446	212
567	male	2/25/2022	5XFAD	WT	12445.5	G217R Negative	21757	950651	89.53498	0.35782	243
567	male	2/25/2022	5XFAD	WT	12445.5	G217R Negative	13278	513091	121.81651	0.2735	109
776	male	6/1/2022	5XFAD	APP	16574.1	APP V717I Positive	14731	660254	70.14762	0.2759	210
776	male	6/1/2022	5XFAD	APP	16574.1	APP V717I Positive	40989	1574529	139.8942	0.78928	293
776	male	6/1/2022	5XFAD	APP	16574.1	APP V717I Positive	7894	347567	38.32039	0.12979	206
776	male	6/1/2022	5XFAD	APP	16574.1	APP V717I Positive	60891	2220915	205.0202	1.02588	297
776	male	6/1/2022	5XFAD	APP	16574.1	APP V717I Positive	69996	2823692	111.9936	1.44741	625
776	male	6/1/2022	5XFAD	APP	16574.1	APP V717I Positive	29145	1145982	138.78571	0.69416	210
776	male	6/1/2022	5XFAD	APP	16574.1	APP V717I Positive	19640	852181	50.35897	0.37321	390
782	female	6/1/2022	5XFAD	WT	FA12463	APP V717I Negative	50774	2583472	68.70636	0.86503	739
782	female	6/1/2022	5XFAD	WT	FA12464	APP V717I Negative	91416	4242733	109.7431	1.89771	833
782	female	6/1/2022	5XFAD	WT	FA12462	APP V717I Negative	34518	1763034	62.98905	0.59005	548
832	female	7/8/2022	5XFAD	PSEN1	12434.1	G217R Positive	27393	1288345	58.53205	0.51477	468
832	female	7/8/2022	5XFAD	PSEN1	12434.1	G217R Positive	21414	981884	58.5082	0.35034	366
832	female	7/8/2022	5XFAD	PSEN1	12434.1	G217R Positive	24524	1091486	55.35892	0.4573	443
832	female	7/8/2022	5XFAD	PSEN1	12434.1	G217R Positive	13801	545990	48.59507	0.24966	284
832	female	7/8/2022	5XFAD	PSEN1	12434.1	G217R Positive	41090	1887182	74.43841	0.68986	552
835	male	7/8/2022	5XFAD	WT	12445.5	G217R Negative	22450	782685	193.53448	0.53349	116
835	male	7/8/2022	5XFAD	WT	12445.5	G217R Negative	13637	567874	104.09924	0.22813	131
835	male	7/8/2022	5XFAD	WT	12445.5	G217R Negative	5204	187572	43.73109	0.08892	119
835	male	7/8/2022	5XFAD	WT	12445.5	G217R Negative	1007	35460	26.5	0.01895	38
835	male	7/8/2022	5XFAD	WT	12445.5	G217R Negative	3487	120705	77.48889	0.08844	45
835	male	7/8/2022	5XFAD	WT	12445.5	G217R Negative	4961	187563	72.95588	0.0876	68
836	male	7/8/2022	5XFAD	PSEN1	12434.1	G217R Positive	47586	1892261	171.79061	0.72596	277
836	male	7/8/2022	5XFAD	PSEN1	12434.1	G217R Positive	2566	99561	38.29851	0.06318	67
836	male	7/8/2022	5XFAD	PSEN1	12434.1	G217R Positive	6685	241340	74.27778	0.11377	90
849	male	7/14/2022	5XFAD	PSEN1	12424.2	A79V Positive	63958	2372100	537.46218	1.14993	119
849	male	7/14/2022	5XFAD	PSEN1	12424.2	A79V Positive	8372	338269	60.23022	0.15272	139
849	male	7/14/2022	5XFAD	PSEN1	12424.2	A79V Positive	33239	1168727	199.03593	0.53581	167
849	male	7/14/2022	5XFAD	PSEN1	12424.2	A79V Positive	52375	1878203	518.56436	1.28239	101
849	male	7/14/2022	5XFAD	PSEN1	12424.2	A79V Positive	324	10485	81	0.00771	4
849	male	7/14/2022	5XFAD	PSEN1	12424.2	A79V Positive	1412	53099	156.88889	0.03298	9
849	male	7/14/2022	5XFAD	PSEN1	12424.2	A79V Positive	703	26466	63.90909	0.01811	11
849	male	7/14/2022	5XFAD	PSEN1	12424.2	A79V Positive	2572	105074	95.25926	0.05814	27
854	female	7/14/2022	5XFAD	PSEN1	12424.2	A79V Positive	9169	326325	77.70339	0.14715	118
854	female	7/14/2022	5XFAD	PSEN1	12424.2	A79V Positive	43714	1490928	231.29101	0.86873	189
854	female	7/14/2022	5XFAD	PSEN1	12424.2	A79V Positive	116881	4036878	206.86903	1.93253	565
854	female	7/14/2022	5XFAD	PSEN1	12424.2	A79V Positive	8515	322669	50.68452	0.15321	168
858	male	7/14/2022	5XFAD	WT	12436.2	A79V Negative	10550	339993	405.76923	0.32563	26
858	male	7/14/2022	5XFAD	WT	12436.2	A79V Negative	6556	211567	145.68889	0.14484	45
858	male	7/14/2022	5XFAD	WT	12436.2	A79V Negative	2757	87680	172.3125	0.04931	16
858	male	7/14/2022	5XFAD	WT	12436.2	A79V Negative	1021	36148	40.84	0.02564	25
858	male	7/14/2022	5XFAD	WT	12436.2	A79V Negative	20701	853653	175.4322	0.39053	118
869	female	7/20/2022	5XFAD	APP	16574.1	APP V717I Positive	12122	491746	46.62308	0.19587	260
869	female	7/20/2022	5XFAD	APP	16574.1	APP V717I Positive	4446	164722	36.7438	0.07093	121
869	female	7/20/2022	5XFAD	APP	16574.1	APP V717I Positive	4057	150806	40.16832	0.07496	101
869	female	7/20/2022	5XFAD	APP	16574.1	APP V717I Positive	17016	881043	91.48387	0.31314	186
869	female	7/20/2022	5XFAD	APP	16574.1	APP V717I Positive	7642	266559	95.525	0.17469	80
