# Supplementary material for: Autosomal Dominant Alzheimer’s Disease Mutations in Human Microglia Are Not Sufficient to Trigger Amyloid Pathology in WT Mice but Might Affect Pathology in 5XFAD Mice
Source: Int J Mol Sci. 2024 Feb 22;25(5):2565. doi: 10.3390/ijms25052565 (PMC10932392; doi:10.3390/ijms25052565)
Supplement: Supplementary file 1 [file ijms-25-02565-s001.zip › Raw data and analysis/thios_analysis.Rmd]

---
title: "fadproject_ThioS analysis"
author: "CarmenRM"
date: "19/2024"
output: html_document
editor_options: 
  chunk_output_type: console
---
#Load packages
```{r}
library(tidyverse)
library(dplyr)
library(ggplot2)
library(readxl)
library(ggpubr)
library(viridis)
library(psych)
library(pheatmap)
library(lmerTest)
library(lme4)
library(writexl)
library(broom.mixed)
library(magrittr)
library(DirichletReg)
library(DHARMa)
library(emmeans)
library(marginaleffects)
library(modelsummary)

```

#Load file
```{r}
#Set directory 
stwd()

thio <- read.csv("~/thios data.csv")

#Add genotypes and include the information for human microglia engraftment per mouse. 

thio$genotype_class <- NA
thio$genotype_class[thio$genotype == "WT"] <- "WT"
thio$genotype_class[thio$genotype %in% c("APP", "PSEN1")] <- "ADAD"
thio$genotype_class <- factor(thio$genotype_class, levels = c("WT", "ADAD"))

engraft <- read_excel("G:/Shared drives/GOATE LAB/Members/Carmen Romero-Molina/FAD project/Engraftment and Ab42 stainings/fadproject_engraftment_sum.xlsx") 
thio <- left_join(thio, engraft, by = "AnimalID")  
```

#Summarize one dot per donor line
```{r}
thio_sum <- thio %>%
  group_by(cell_line_mutation) %>%
  summarise(
        thio_area.mean = mean(plaque_percentArea),
    thio_IntDen.mean = mean(thios_IntDen),
    plaque.size.mean = mean(plaque_avgSize),
    plaque.count=mean(plaque_count),
    genotype_class = first(genotype_class),
    genotype = first(genotype)) 
```

#Percentage area plot
```{r}
ggplot(thio_sum, aes(`genotype_class`, thio_area.mean)) + 
  geom_point(position = position_jitter(0.1), aes(col = genotype), size = 3) + 
  geom_boxplot(alpha = 0, width = 0.5, size = 0.8, aes(col = genotype_class)) + 
  theme_classic() + theme(legend.position = "none", axis.text.x = element_text(color = "black", angle = 0, face = "bold", size = 20),                       axis.text.y = element_text(color = "black", size=11), axis.title.y = element_text(face = "bold", size =18)) +
  scale_color_manual(values = c("#AE017E", "#66AEFF", "#11017A" , "#F768A1")) + 
   ylab("Amyloid % area (ThioS)") + xlab("") 

```


#Stat percent area
```{r}
fit_area = lmer(log(plaque_percentArea) ~ 1 + genotype_class + (1 | cell_line_mutation/AnimalID) + mouse_sex + human.mean, data = thio)
summary(fit_area)
plot(simulateResiduals(fit_area))
avg_comparisons(fit_area, variables = "genotype_class", df = insight::get_df(fit_area), transform = exp)
msummary(fit_area, estimate  = "{estimate} [{conf.low}, {conf.high}] {stars}", statistic = NULL) 
```

#Integrated Density
```{r}
ggplot(thio_sum, aes(`genotype_class`, thio_IntDen.mean)) + 
  geom_point(position = position_jitter(0.1), aes(col = genotype), size = 3) + 
  geom_boxplot(alpha = 0, width = 0.5, size = 0.8, aes(col = genotype_class)) + 
  theme_classic() + theme(legend.position = "none", axis.text.x = element_text(color = "black", angle = 0, face = "bold", size = 20),                       axis.text.y = element_text(color = "black", size=11), axis.title.y = element_text(face = "bold", size =18)) +
  scale_color_manual(values = c("#AE017E", "#66AEFF", "#11017A" , "#F768A1")) + 
   ylab("Amyloid IntDen (ThioS)") + xlab("") 

```

#Statistics Intden
```{r}
fit_intd = lmer(log(thios_IntDen) ~ 1 + genotype_class + (1 | cell_line_mutation/AnimalID) + mouse_sex + human.mean, data = thio)
summary(fit_intd )
plot(simulateResiduals(fit_intd))
avg_comparisons(fit_intd, variables = "genotype_class", df = insight::get_df(fit_intd), transform = exp)
msummary(fit_intd, estimate  = "{estimate} [{conf.low}, {conf.high}] {stars}", statistic = NULL) 
```

#Plaque size
```{r}
ggplot(thio_sum, aes(`genotype_class`, plaque.size.mean)) + 
  geom_point(position = position_jitter(0.1), aes(col = genotype), size = 3) + 
  geom_boxplot(alpha = 0, width = 0.5, size = 0.8, aes(col = genotype_class)) + 
  theme_classic() + theme(legend.position = "none", axis.text.x = element_text(color = "black", angle = 0, face = "bold", size = 20),                       axis.text.y = element_text(color = "black", size=11), axis.title.y = element_text(face = "bold", size =18)) +
  scale_color_manual(values = c("#AE017E", "#66AEFF", "#11017A" , "#F768A1")) + 
   ylab("Plaque size (ThioS)") + xlab("") 
ggsave("G:/Shared drives/GOATE LAB/Members/Carmen Romero-Molina/FAD project/Graphs final/thios_size.tiff", width = 3, height = 4, dpi=600)

#Graph colors were latter modified in Illustrator. 
```

#Statistics plaque size
```{r}
fit_size = lmer(log(plaque_avgSize) ~ 1 + genotype_class + (1 | cell_line_mutation/AnimalID) + mouse_sex + human.mean, data = thio)
summary(fit_size)
plot(simulateResiduals(fit_size))
avg_comparisons(fit_size, variables = "genotype_class", df = insight::get_df(fit_size), transform = exp)
msummary(fit_size, estimate  = "{estimate} [{conf.low}, {conf.high}] {stars}", statistic = NULL) 
```

#Number of plaques
```{r}
ggplot(thio_sum, aes(`genotype_class`, plaque.count)) + 
  geom_point(position = position_jitter(0.1), aes(col = genotype), size = 3) + 
  geom_boxplot(alpha = 0, width = 0.5, size = 0.8, aes(col = genotype_class)) + 
  theme_classic() + theme(legend.position = "none", axis.text.x = element_text(color = "black", angle = 0, face = "bold", size = 20),                       axis.text.y = element_text(color = "black", size=11), axis.title.y = element_text(face = "bold", size =18)) +
  scale_color_manual(values = c("#AE017E", "#66AEFF", "#11017A" , "#F768A1")) + 
   ylab("Number of plaques (ThioS)") + xlab("") 

```

#Statistics number of plaques
```{r}
fit_number = lmer(plaque_count ~ 1 + genotype_class + (1 | cell_line_mutation/AnimalID) + mouse_sex + human.mean, data = thio)
summary(fit_number)
plot(simulateResiduals(fit_number))
avg_comparisons(fit_number, variables = "genotype_class", df = insight::get_df(fit_number))
msummary(fit_number, estimate  = "{estimate} [{conf.low}, {conf.high}] {stars}", statistic = NULL) 
```
