# Supplementary material for: Autosomal Dominant Alzheimer’s Disease Mutations in Human Microglia Are Not Sufficient to Trigger Amyloid Pathology in WT Mice but Might Affect Pathology in 5XFAD Mice
Source: Int J Mol Sci. 2024 Feb 22;25(5):2565. doi: 10.3390/ijms25052565 (PMC10932392; doi:10.3390/ijms25052565)
Supplement: Supplementary file 1 [file ijms-25-02565-s001.zip › Raw data and analysis/volume_covered_microg data.xlsx]

## Sheet: Sheet1
AnimalID	ID on Slide (previously)	mouse_sex	genotype	Genotype - Mouse	Cell Line	Cell Line Mutation	injdate	Plaque	Plaque ID	Plaque ID for 5uM ring	Plaque ID for -> (5uM ring + plaque)	Ring_and_Plaque_Volume	Percent_Microglia_in_Ring_and_Plaque	percent_microg_mean
481		female	PSEN1	5XFAD	12343.1	G217R Positive	2022-01-17	1	371	78	66	35700	0.0536	5.09333
481		female	PSEN1	5XFAD	12343.1	G217R Positive	2022-01-17	2	541	57	36	30900	0.0374
481		female	PSEN1	5XFAD	12343.1	G217R Positive	2022-01-17	3	412	146	89	17500	0.0304
481		female	PSEN1	5XFAD	12343.1	G217R Positive	2022-01-17	4	508	227	125	53600	0.0451
481		female	PSEN1	5XFAD	12343.1	G217R Positive	2022-01-17	5	493	339	186	39900	0.0545
481		female	PSEN1	5XFAD	12343.1	G217R Positive	2022-01-17	1	748	177	135	64800	0.0315
481		female	PSEN1	5XFAD	12343.1	G217R Positive	2022-01-17	2	576	72	67	22300	0.0649
481		female	PSEN1	5XFAD	12343.1	G217R Positive	2022-01-17	3	876	153	118	54600	0.0698
481		female	PSEN1	5XFAD	12343.1	G217R Positive	2022-01-17	4	241	93	68	31500	0.0643
481		female	PSEN1	5XFAD	12343.1	G217R Positive	2022-01-17	5	390	28	27	25300	0.0755
481		female	PSEN1	5XFAD	12343.1	G217R Positive	2022-01-17	1	277	33	30	25400	0.0672
481		female	PSEN1	5XFAD	12343.1	G217R Positive	2022-01-17	2	265	31	28	28500	0.0416
481		female	PSEN1	5XFAD	12343.1	G217R Positive	2022-01-17	3	467	50	42	26000	0.0627
481		female	PSEN1	5XFAD	12343.1	G217R Positive	2022-01-17	4	483	82	73	42500	0.0497
481		female	PSEN1	5XFAD	12343.1	G217R Positive	2022-01-17	5	457	48	41	14400	0.0158
551		female	APP	5XFAD	15553.3	APP V717L Positive	2022-02-25	1	145	14	14	30000	0.0465	4.316
551		female	APP	5XFAD	15553.3	APP V717L Positive	2022-02-25	2	296	22	22	29500	0.0672
551		female	APP	5XFAD	15553.3	APP V717L Positive	2022-02-25	3	464	40	38	11100	0.0396
551		female	APP	5XFAD	15553.3	APP V717L Positive	2022-02-25	4	389	29	27	15100	0.0245
551		female	APP	5XFAD	15553.3	APP V717L Positive	2022-02-25	5	186	44	42	31200	0.0409
551		female	APP	5XFAD	15553.3	APP V717L Positive	2022-02-25	1	605	59	49	48700	0.0336
551		female	APP	5XFAD	15553.3	APP V717L Positive	2022-02-25	2	300	70	57	58600	0.0369
551		female	APP	5XFAD	15553.3	APP V717L Positive	2022-02-25	3	372	141	120	52300	0.0299
551		female	APP	5XFAD	15553.3	APP V717L Positive	2022-02-25	4	202	154	136	61800	0.044
551		female	APP	5XFAD	15553.3	APP V717L Positive	2022-02-25	5	635	75	81	21600	0.0245
551		female	APP	5XFAD	15553.3	APP V717L Positive	2022-02-25	1	197	27	26	12900	0.113
551		female	APP	5XFAD	15553.3	APP V717L Positive	2022-02-25	2	132	33	33	26000	0.0443
551		female	APP	5XFAD	15553.3	APP V717L Positive	2022-02-25	3	17	40	42	17900	0.0199
551		female	APP	5XFAD	15553.3	APP V717L Positive	2022-02-25	4	156	22	21	13000	0.0503
551		female	APP	5XFAD	15553.3	APP V717L Positive	2022-02-25	5	56	45	45	28900	0.0323
561	8	female	APP	5XFAD	15553.3	APP V717L Positive	2022-02-25	1	777	34	34	41900	0.0391	3.77667
561	8	female	APP	5XFAD	15553.3	APP V717L Positive	2022-02-25	2	994	40	39	19700	0.0234
561	8	female	APP	5XFAD	15553.3	APP V717L Positive	2022-02-25	3	803	44	45	25500	0.111
561	8	female	APP	5XFAD	15553.3	APP V717L Positive	2022-02-25	4	712	17	17	17800	0.0614
561	8	female	APP	5XFAD	15553.3	APP V717L Positive	2022-02-25	5	690	13	13	25300	0.0211
561	8	female	APP	5XFAD	15553.3	APP V717L Positive	2022-02-25	1	209	29	28	13400	0.0245
561	8	female	APP	5XFAD	15553.3	APP V717L Positive	2022-02-25	2	275	32	31	10800	0.0516
561	8	female	APP	5XFAD	15553.3	APP V717L Positive	2022-02-25	3	159	43	46	86800	0.0396
561	8	female	APP	5XFAD	15553.3	APP V717L Positive	2022-02-25	4	84	11	11	20800	0.0332
561	8	female	APP	5XFAD	15553.3	APP V717L Positive	2022-02-25	5	57	5	5	13200	0.0153
561	8	female	APP	5XFAD	15553.3	APP V717L Positive	2022-02-25	1	120	20	19	13900	0.0243
561	8	female	APP	5XFAD	15553.3	APP V717L Positive	2022-02-25	2	116	19	18	16500	0.0269
561	8	female	APP	5XFAD	15553.3	APP V717L Positive	2022-02-25	3	23	5	4	29700	0.0335
561	8	female	APP	5XFAD	15553.3	APP V717L Positive	2022-02-25	4	98	33	29	29600	0.0327
561	8	female	APP	5XFAD	15553.3	APP V717L Positive	2022-02-25	5	65	27	26	44400	0.0289
562	2	male	APP	5XFAD	15553.3	APP V717L Positive	2022-02-25	1	275	82	120	12400	0.117	9.79733
562	2	male	APP	5XFAD	15553.3	APP V717L Positive	2022-02-25	2	229	145	177	5571	0.195
562	2	male	APP	5XFAD	15553.3	APP V717L Positive	2022-02-25	3	167	56	95	11200	0.126
562	2	male	APP	5XFAD	15553.3	APP V717L Positive	2022-02-25	4	163	79	118	35100	0.128
562	2	male	APP	5XFAD	15553.3	APP V717L Positive	2022-02-25	5	114	53	92	10800	0.18
562	2	male	APP	5XFAD	15553.3	APP V717L Positive	2022-02-25	1	409	69	50	22000	0.0523
562	2	male	APP	5XFAD	15553.3	APP V717L Positive	2022-02-25	2	381	94	70	21900	0.0812
562	2	male	APP	5XFAD	15553.3	APP V717L Positive	2022-02-25	3	320	52	38	26700	0.0688
562	2	male	APP	5XFAD	15553.3	APP V717L Positive	2022-02-25	4	313	51	37	11800	0.112
562	2	male	APP	5XFAD	15553.3	APP V717L Positive	2022-02-25	5	140	10	10	7725	0.043
562	2	male	APP	5XFAD	15553.3	APP V717L Positive	2022-02-25	1	429	33	33	16700	0.115
562	2	male	APP	5XFAD	15553.3	APP V717L Positive	2022-02-25	2	344	39	39	9551	0.0687
562	2	male	APP	5XFAD	15553.3	APP V717L Positive	2022-02-25	3	97	41	42	6264	0.0442
562	2	male	APP	5XFAD	15553.3	APP V717L Positive	2022-02-25	4	238	20	20	6563	0.0703
562	2	male	APP	5XFAD	15553.3	APP V717L Positive	2022-02-25	5	502	46	48	11700	0.0681
567	1	male	WT	5XFAD	12445 mix	G217R negative	2022-02-25	1	18	12	4	10900	0.0789	7.45154
567	1	male	WT	5XFAD	12445 mix	G217R negative	2022-02-25	2	11	8	0	10500	0.123
567	1	male	WT	5XFAD	12445 mix	G217R negative	2022-02-25	3	15	10	2	9202	0.1
567	1	male	WT	5XFAD	12445 mix	G217R negative	2022-02-25	4	23	4	4	15200	0.226
567	1	male	WT	5XFAD	12445 mix	G217R negative	2022-02-25	5	130	13	12	13000	0.0208
567	1	male	WT	5XFAD	12445 mix	G217R negative	2022-02-25	1	88	37	19	17800	0.0407
567	1	male	WT	5XFAD	12445 mix	G217R negative	2022-02-25	2	44	3	3	16200	0.0265
567	1	male	WT	5XFAD	12445 mix	G217R negative	2022-02-25	3	0	57	25	34000	0.0457
567	1	male	WT	5XFAD	12445 mix	G217R negative	2022-02-25	4	47	12	12	29100	0.0248
567	1	male	WT	5XFAD	12445 mix	G217R negative	2022-02-25	5	34	15	15	21400	0.0355
567	1	male	WT	5XFAD	12445 mix	G217R negative	2022-02-25	3	21	3	2	17500	0.0622
567	1	male	WT	5XFAD	12445 mix	G217R negative	2022-02-25	4	28	12	14	8313	0.093
567	1	male	WT	5XFAD	12445 mix	G217R negative	2022-02-25	5	13	15	17	11600	0.0916
776	6	male	APP	5XFAD	16574.1	APP V717I Positive	2022-06-01	1	45	10	10	5169	0.0165	3.052
776	6	male	APP	5XFAD	16574.1	APP V717I Positive	2022-06-01	2	36	8	8	7168	0.0218
776	6	male	APP	5XFAD	16574.1	APP V717I Positive	2022-06-01	3	4	1	1	9621	0.0169
776	6	male	APP	5XFAD	16574.1	APP V717I Positive	2022-06-01	4	22	4	4	5736	0.013
776	6	male	APP	5XFAD	16574.1	APP V717I Positive	2022-06-01	5	32	14	15	6723	0.0237
776	6	male	APP	5XFAD	16574.1	APP V717I Positive	2022-06-01	1	173	15	15	9798	0.0227
776	6	male	APP	5XFAD	16574.1	APP V717I Positive	2022-06-01	2	142	4	4	12900	0.0121
776	6	male	APP	5XFAD	16574.1	APP V717I Positive	2022-06-01	3	127	0	0	19300	0.0186
776	6	male	APP	5XFAD	16574.1	APP V717I Positive	2022-06-01	4	126	17	17	19200	0.01
776	6	male	APP	5XFAD	16574.1	APP V717I Positive	2022-06-01	5	169	14	14	5346	0.0146
776	6	male	APP	5XFAD	16574.1	APP V717I Positive	2022-06-01	1	174	65	31	8094	0.0374
776	6	male	APP	5XFAD	16574.1	APP V717I Positive	2022-06-01	2	113	50	16	4785	0.0822
776	6	male	APP	5XFAD	16574.1	APP V717I Positive	2022-06-01	3	0	38	4	7137	0.0259
776	6	male	APP	5XFAD	16574.1	APP V717I Positive	2022-06-01	4	108	51	17	4571	0.0763
776	6	male	APP	5XFAD	16574.1	APP V717I Positive	2022-06-01	5	167	63	29	7376	0.0661
782	3	female	WT	5XFAD	FA12462 - Clone 7	APP V717I Negative	2022-06-01	1	462	43	41	28300	0.0657	5.51933
782	3	female	WT	5XFAD	FA12462 - Clone 7	APP V717I Negative	2022-06-01	2	224	79	76	13600	0.0671
782	3	female	WT	5XFAD	FA12462 - Clone 7	APP V717I Negative	2022-06-01	3	22	110	106	18200	0.0565
782	3	female	WT	5XFAD	FA12462 - Clone 7	APP V717I Negative	2022-06-01	4	167	105	100	20800	0.0588
782	3	female	WT	5XFAD	FA12462 - Clone 7	APP V717I Negative	2022-06-01	5	146	111	107	28200	0.0835
782	3	female	WT	5XFAD	FA12462 - Clone 7	APP V717I Negative	2022-06-01	1	1193	73	30	24200	0.054
782	3	female	WT	5XFAD	FA12462 - Clone 7	APP V717I Negative	2022-06-01	2	1097	54	16	35600	0.0401
782	3	female	WT	5XFAD	FA12462 - Clone 7	APP V717I Negative	2022-06-01	3	885	132	55	9888	0.0175
782	3	female	WT	5XFAD	FA12462 - Clone 7	APP V717I Negative	2022-06-01	4	534	147	75	18200	0.0373
782	3	female	WT	5XFAD	FA12462 - Clone 7	APP V717I Negative	2022-06-01	5	577	122	45	34300	0.0788
782	3	female	WT	5XFAD	FA12462 - Clone 7	APP V717I Negative	2022-06-01	1	61	2	2	18600	0.106
782	3	female	WT	5XFAD	FA12462 - Clone 7	APP V717I Negative	2022-06-01	2	92	10	10	11200	0.0521
782	3	female	WT	5XFAD	FA12462 - Clone 7	APP V717I Negative	2022-06-01	3	373	25	25	17100	0.0259
782	3	female	WT	5XFAD	FA12462 - Clone 7	APP V717I Negative	2022-06-01	4	391	23	23	17000	0.0527
782	3	female	WT	5XFAD	FA12462 - Clone 7	APP V717I Negative	2022-06-01	5	311	27	26	6231	0.0319
832	12	female	PSEN1	5XFAD	12434.1	G217R Positive	2022-07-08	1	254	54	51	27800	0.0165	3.058
832	12	female	PSEN1	5XFAD	12434.1	G217R Positive	2022-07-08	2	236	50	47	26100	0.0203
832	12	female	PSEN1	5XFAD	12434.1	G217R Positive	2022-07-08	3	35	59	54	44500	0.0156
832	12	female	PSEN1	5XFAD	12434.1	G217R Positive	2022-07-08	4	67	17	15	13800	0.0234
832	12	female	PSEN1	5XFAD	12434.1	G217R Positive	2022-07-08	5	215	61	55	19700	0.0315
832	12	female	PSEN1	5XFAD	12434.1	G217R Positive	2022-07-08	1	367	62	56	40400	0.0442
832	12	female	PSEN1	5XFAD	12434.1	G217R Positive	2022-07-08	2	241	66	58	27100	0.0307
832	12	female	PSEN1	5XFAD	12434.1	G217R Positive	2022-07-08	3	376	52	51	13500	0.0563
832	12	female	PSEN1	5XFAD	12434.1	G217R Positive	2022-07-08	4	283	84	97	23800	0.0415
832	12	female	PSEN1	5XFAD	12434.1	G217R Positive	2022-07-08	5	310	74	66	24000	0.0598
832	12	female	PSEN1	5XFAD	12434.1	G217R Positive	2022-07-08	1	133	22	19	37900	0.0276
832	12	female	PSEN1	5XFAD	12434.1	G217R Positive	2022-07-08	2	94	18	15	42500	0.0219
832	12	female	PSEN1	5XFAD	12434.1	G217R Positive	2022-07-08	3	47	9	8	36600	0.0288
832	12	female	PSEN1	5XFAD	12434.1	G217R Positive	2022-07-08	4	219	60	53	35000	0.0235
832	12	female	PSEN1	5XFAD	12434.1	G217R Positive	2022-07-08	5	173	76	64	44500	0.0171
835	4	male	WT	5XFAD	12445.5	G217R negative	2022-07-08	1	159	28	28	7663	0.0473	9.02267
835	4	male	WT	5XFAD	12445.5	G217R negative	2022-07-08	2	126	19	19	7764	0.0535
835	4	male	WT	5XFAD	12445.5	G217R negative	2022-07-08	3	84	13	13	4654	0.0694
835	4	male	WT	5XFAD	12445.5	G217R negative	2022-07-08	4	79	12	12	7329	0.0752
835	4	male	WT	5XFAD	12445.5	G217R negative	2022-07-08	5	32	5	5	4810	0.0208
835	4	male	WT	5XFAD	12445.5	G217R negative	2022-07-08	1	42	11	10	23700	0.141
835	4	male	WT	5XFAD	12445.5	G217R negative	2022-07-08	2	63	18	17	8487	0.106
835	4	male	WT	5XFAD	12445.5	G217R negative	2022-07-08	3	49	13	12	17900	0.175
835	4	male	WT	5XFAD	12445.5	G217R negative	2022-07-08	4	25	3	2	21700	0.132
835	4	male	WT	5XFAD	12445.5	G217R negative	2022-07-08	5	58	16	15	15900	0.0651
835	4	male	WT	5XFAD	12445.5	G217R negative	2022-07-08	1	225	45	35	26500	0.0832
835	4	male	WT	5XFAD	12445.5	G217R negative	2022-07-08	2	285	101	76	14400	0.139
835	4	male	WT	5XFAD	12445.5	G217R negative	2022-07-08	3	338	73	58	39000	0.0904
835	4	male	WT	5XFAD	12445.5	G217R negative	2022-07-08	4	230	97	72	26300	0.0877
835	4	male	WT	5XFAD	12445.5	G217R negative	2022-07-08	5	366	89	67	26300	0.0678
836	11	male	PSEN1	5XFAD	12434.1	G217R Positive	2022-07-08	1	243	19	19	23400	0.0147	2.9564
836	11	male	PSEN1	5XFAD	12434.1	G217R Positive	2022-07-08	2	29	3	3	18100	0.0288
836	11	male	PSEN1	5XFAD	12434.1	G217R Positive	2022-07-08	3	114	24	24	15500	0.0197
836	11	male	PSEN1	5XFAD	12434.1	G217R Positive	2022-07-08	4	147	12	12	11600	0.00566
836	11	male	PSEN1	5XFAD	12434.1	G217R Positive	2022-07-08	5	33	4	4	8324	0.0358
836	11	male	PSEN1	5XFAD	12434.1	G217R Positive	2022-07-08	1	172	77	55	26000	0.0535
836	11	male	PSEN1	5XFAD	12434.1	G217R Positive	2022-07-08	2	52	69	49	42200	0.0382
836	11	male	PSEN1	5XFAD	12434.1	G217R Positive	2022-07-08	3	121	46	32	17900	0.0274
836	11	male	PSEN1	5XFAD	12434.1	G217R Positive	2022-07-08	4	82	30	28	21100	0.053
836	11	male	PSEN1	5XFAD	12434.1	G217R Positive	2022-07-08	5	123	35	30	16600	0.0523
836	11	male	PSEN1	5XFAD	12434.1	G217R Positive	2022-07-08	1	293	23	23	16700	0.0293
836	11	male	PSEN1	5XFAD	12434.1	G217R Positive	2022-07-08	2	271	30	34	19700	0.0281
836	11	male	PSEN1	5XFAD	12434.1	G217R Positive	2022-07-08	3	266	27	27	10100	0.0214
836	11	male	PSEN1	5XFAD	12434.1	G217R Positive	2022-07-08	4	72	7	7	31100	0.0134
836	11	male	PSEN1	5XFAD	12434.1	G217R Positive	2022-07-08	5	56	0	0	34000	0.0222
849	15	male	PSEN1	5XFAD	12424.2	A79V positive	2022-07-14	1	715	15	15	27900	0.0291	2.32933
849	15	male	PSEN1	5XFAD	12424.2	A79V positive	2022-07-14	2	733	18	18	10900	0.0295
849	15	male	PSEN1	5XFAD	12424.2	A79V positive	2022-07-14	3	514	57	52	21800	0.02
849	15	male	PSEN1	5XFAD	12424.2	A79V positive	2022-07-14	4	484	5	5	14700	0.014
849	15	male	PSEN1	5XFAD	12424.2	A79V positive	2022-07-14	5	719	26	26	32700	0.0346
849	15	male	PSEN1	5XFAD	12424.2	A79V positive	2022-07-14	1	69	23	20	18100	0.0142
849	15	male	PSEN1	5XFAD	12424.2	A79V positive	2022-07-14	2	4	52	47	25700	0.0181
849	15	male	PSEN1	5XFAD	12424.2	A79V positive	2022-07-14	3	93	68	68	18200	0.0166
849	15	male	PSEN1	5XFAD	12424.2	A79V positive	2022-07-14	4	187	102	95	14700	0.0196
849	15	male	PSEN1	5XFAD	12424.2	A79V positive	2022-07-14	5	102	120	101	35500	0.0117
849	15	male	PSEN1	5XFAD	12424.2	A79V positive	2022-07-14	1	125	38	37	40100	0.0348
849	15	male	PSEN1	5XFAD	12424.2	A79V positive	2022-07-14	2	153	30	29	28900	0.0322
849	15	male	PSEN1	5XFAD	12424.2	A79V positive	2022-07-14	3	159	105	53	11700	0.0272
849	15	male	PSEN1	5XFAD	12424.2	A79V positive	2022-07-14	4	86	16	16	20000	0.0268
849	15	male	PSEN1	5XFAD	12424.2	A79V positive	2022-07-14	5	174	68	63	16200	0.021
854	14	female	PSEN1	5XFAD	12424.2	A79V positive	2022-07-14	1	52	6	6	14900	0.0149	2.07193
854	14	female	PSEN1	5XFAD	12424.2	A79V positive	2022-07-14	2	14	1	1	17000	0.0121
854	14	female	PSEN1	5XFAD	12424.2	A79V positive	2022-07-14	3	5	0	0	21700	0.0216
854	14	female	PSEN1	5XFAD	12424.2	A79V positive	2022-07-14	4	59	7	7	7898	0.0141
854	14	female	PSEN1	5XFAD	12424.2	A79V positive	2022-07-14	5	36	5	5	3183	0.0231
854	14	female	PSEN1	5XFAD	12424.2	A79V positive	2022-07-14	1	157	13	13	16400	0.0182
854	14	female	PSEN1	5XFAD	12424.2	A79V positive	2022-07-14	2	38	3	3	20000	0.0154
854	14	female	PSEN1	5XFAD	12424.2	A79V positive	2022-07-14	3	55	18	18	14100	0.0168
854	14	female	PSEN1	5XFAD	12424.2	A79V positive	2022-07-14	4	86	6	6	10900	0.0233
854	14	female	PSEN1	5XFAD	12424.2	A79V positive	2022-07-14	5	159	12	12	4907	0.0662
854	14	female	PSEN1	5XFAD	12424.2	A79V positive	2022-07-14	1	107	20	20	10400	0.0347
854	14	female	PSEN1	5XFAD	12424.2	A79V positive	2022-07-14	2	135	23	23	13000	0.00909
854	14	female	PSEN1	5XFAD	12424.2	A79V positive	2022-07-14	3	261	12	12	11300	0.0104
854	14	female	PSEN1	5XFAD	12424.2	A79V positive	2022-07-14	4	156	7	7	9697	0.0197
854	14	female	PSEN1	5XFAD	12424.2	A79V positive	2022-07-14	5	190	9	9	18100	0.0112
858	5	male	WT	5XFAD	12436.2	A79V negative	2022-07-14	1	22	25	26	12400	0.0161	4.47467
858	5	male	WT	5XFAD	12436.2	A79V negative	2022-07-14	2	23	6	6	11400	0.0426
858	5	male	WT	5XFAD	12436.2	A79V negative	2022-07-14	3	120	21	21	6980	0.036
858	5	male	WT	5XFAD	12436.2	A79V negative	2022-07-14	4	72	15	15	3336	0.0227
858	5	male	WT	5XFAD	12436.2	A79V negative	2022-07-14	5	33	4	4	3862	0.0646
858	5	male	WT	5XFAD	12436.2	A79V negative	2022-07-14	1	57	9	9	11400	0.0561
858	5	male	WT	5XFAD	12436.2	A79V negative	2022-07-14	2	33	4	4	7589	0.0503
858	5	male	WT	5XFAD	12436.2	A79V negative	2022-07-14	3	31	11	11	10900	0.044
858	5	male	WT	5XFAD	12436.2	A79V negative	2022-07-14	4	10	1	1	11000	0.0209
858	5	male	WT	5XFAD	12436.2	A79V negative	2022-07-14	5	34	17	25	10300	0.0435
858	5	male	WT	5XFAD	12436.2	A79V negative	2022-07-14	1	85	7	7	6278	0.0392
858	5	male	WT	5XFAD	12436.2	A79V negative	2022-07-14	2	144	14	14	11700	0.145
858	5	male	WT	5XFAD	12436.2	A79V negative	2022-07-14	3	50	2	2	113600	0.0399
858	5	male	WT	5XFAD	12436.2	A79V negative	2022-07-14	4	117	11	11	4226	0.0223
858	5	male	WT	5XFAD	12436.2	A79V negative	2022-07-14	5	150	15	15	4960	0.028
869	10	female	APP	5XFAD	16574.1	APP V717I Positive	2022-07-20	1	171	37	37	33300	0.0181	2.60467
869	10	female	APP	5XFAD	16574.1	APP V717I Positive	2022-07-20	2	178	58	58	29300	0.0183
869	10	female	APP	5XFAD	16574.1	APP V717I Positive	2022-07-20	3	191	77	71	27300	0.0266
869	10	female	APP	5XFAD	16574.1	APP V717I Positive	2022-07-20	4	55	9	9	40100	0.0261
869	10	female	APP	5XFAD	16574.1	APP V717I Positive	2022-07-20	5	66	80	75	17700	0.0301
869	10	female	APP	5XFAD	16574.1	APP V717I Positive	2022-07-20	1	211	30	28	16900	0.0331
869	10	female	APP	5XFAD	16574.1	APP V717I Positive	2022-07-20	2	126	15	13	33900	0.0177
869	10	female	APP	5XFAD	16574.1	APP V717I Positive	2022-07-20	3	171	23	21	29600	0.0291
869	10	female	APP	5XFAD	16574.1	APP V717I Positive	2022-07-20	4	72	6	6	21700	0.0165
869	10	female	APP	5XFAD	16574.1	APP V717I Positive	2022-07-20	5	159	21	19	15300	0.0181
869	10	female	APP	5XFAD	16574.1	APP V717I Positive	2022-07-20	1	192	57	51	25400	0.0159
869	10	female	APP	5XFAD	16574.1	APP V717I Positive	2022-07-20	2	395	69	62	21800	0.0663
869	10	female	APP	5XFAD	16574.1	APP V717I Positive	2022-07-20	3	313	37	35	20200	0.0196
869	10	female	APP	5XFAD	16574.1	APP V717I Positive	2022-07-20	4	42	8	6	25800	0.0283
869	10	female	APP	5XFAD	16574.1	APP V717I Positive	2022-07-20	5	256	107	116	40000	0.0269
